# Supplementary material for: Methyltransferase METTL8 is required for 3-methylcytosine modification in human mitochondrial tRNAs
Source: J Biol Chem. 2022 Mar 3;298(4):101788. doi: 10.1016/j.jbc.2022.101788 (PMC8980813; doi:10.1016/j.jbc.2022.101788)
Supplement: Supporting information [file mmc2.xlsx]

## Sheet: Sheet1
			Mascot Score		# of Peptides		# of PSMs
Accession	Description	MW [kDa]	CTRL	METTL8	CTRL	METTL8	CTRL	METTL8
	Sequence	# PSMs	Modifications	IonScore CTRL	IonScore METTL8	m/z CTRL	m/z METTL8
	TESPGIPVR	1		23.79		478.264
	Sequence	# PSMs	Modifications	IonScore CTRL	IonScore METTL8	m/z CTRL	m/z METTL8
	IHDYLYFQVLSPGDIR	1			20.82		646.004
	GGCSFLSK	1	C3(Carbamidomethyl)	12.41		428.205
	TADIPALFLLGR	1		29.79		643.877
	Sequence	# PSMs	Modifications	IonScore CTRL	IonScore METTL8	m/z CTRL	m/z METTL8
	KASAAQLR	1			22.23		422.754
Q13085	Acetyl-CoA carboxylase 1 OS=Homo sapiens GN=ACACA PE=1 SV=2 - [ACACA_HUMAN]	265.385	8514.97	9488.08	149	161	441	389
	Sequence	# PSMs	Modifications	IonScore CTRL	IonScore METTL8	m/z CTRL	m/z METTL8
	EVFFMNTQSIVQLVQR	4	M5(Oxidation)	63.07	132.5	652.34	978.007
	TIQVENSHLILTGAGALNK	7		96.35	117.99	990.047	990.048
	EVFFMNTQSIVQLVQR	2			111.69		970.008
	IGSFGPQEDLLFLR	3		105.18	95.21	796.428	796.429
	LLETESFQMNR	3		79.87	93.26	684.335	684.334
	HLEVQILADQYGNAISLFGR	2		99.83	92.87	748.731	748.73
	VQQAELHTGSLPR	6		83.21	88.06	718.385	718.385
	GQVLPAHTLLNTVDVELIYEGVK	3			86.94		836.796
	QLTEEDGVHSVIEENIK	7		59.96	86.7	647.327	970.484
	NLLVTMLIDQLCGR	1	M6(Oxidation); C12(Carbamidomethyl)		86.64		831.438
	EASFEYLQNEGER	6		67.7	84	786.352	786.351
	NSVSNFLHSLER	19		85.29	83.62	701.856	701.856
	VNNADDFPNLFR	3		43.86	82.63	711.345	711.342
	AYIAYELNSVQHR	8		82.4	82.52	782.4	782.399
	VEVGTEVTDYR	4		83.71	82.2	634.313	634.312
	DPSLPLLELQDIMTSVSGR	2			79.92		691.028
	LPGGNEIGMVAWK	5	M9(Oxidation)	26.53	78.25	694.355	694.355
	SDMNTVLNYIFSHAQVTK	2	M3(Oxidation)	69.54	76.92	695.342	695.342
	LPGGNEIGMVAWK	4		67.01	76.49	686.357	686.358
	KIHNANPELTDGQIQAMLR	5		69.63	75.76	717.043	717.044
	KVNNADDFPNLFR	9		85.17	75.6	775.392	775.391
	GGSWVVIDSSINPR	8		76.42	74.7	496.259	496.259
	VLIANNGIAAVK	4		71.19	73.94	591.863	591.864
	IASSIVAQTAGIPTLPWSGSGLR	2			73.28		1141.63
	TAQIMFQAYGDK	4	M5(Oxidation)	59.14	73.06	694.829	694.828
	LLLEAMDELEVAFNNTNVR	2	M6(Oxidation)		72.53		736.372
	DNTCVVEFQFMLPTSHPNR	1	C4(Carbamidomethyl)		71.77		764.687
	TLRDPSLPLLELQDIMTSVSGR	3		68.83	71.6	814.441	814.44
	EEAISNMVVALK	2	M7(Oxidation)	73.79	71.56	660.346	660.347
	ITDIIGKEEGIGPENLR	10		75.41	71.46	927.503	618.669
	DEPIHILNVAIK	6		59.5	71.19	681.394	681.393
	RIPVQAVWAGWGHASENPK	10		55.54	70.57	701.7	701.702
	LLETESFQMNR	3	M9(Oxidation)	66.79	70.23	692.334	692.332
	GFSGGMKDMYDQVLK	4		79.33	69.86	838.396	838.395
	HLEPALAFQLELNR	12		55.62	69.67	550.97	550.97
	EENKSDMNTVLNYIFSHAQVTK	2			69.61		856.747
	TDCDIEDDR	2	C3(Carbamidomethyl)	51.26	69.43	569.72	569.721
	DFTVASPAEFVTR	8		67.88	69.21	720.362	720.362
	VQAERPDTMLGVVCGALHVADVSLR	3	C14(Carbamidomethyl)	64.4	69.2	674.102	898.467
	ECCQPVLVYIPPQAELR	11	C2(Carbamidomethyl); C3(Carbamidomethyl)	56.4	67.84	691.348	1036.52
	LSDGGLLLSYDGSSYTTYMK	1	M19(Oxidation)		67.55		1094.01
	LGGIPVGVVAVETR	8		51.99	67.13	683.905	456.273
	EEAISNMVVALK	2		74.25	66.22	652.349	652.35
	RAYIAYELNSVQHR	8		66.76	65.74	573.969	573.969
	IIQQAGQVWFPDSAFK	6		59.48	65.27	917.978	917.977
	VETQFQNGHYDK	4		72.57	63.73	733.338	733.339
	GYVKDVDDGLQAAEEVGYPVMIK	8		33.22	63.67	832.749	832.749
	GYVKDVDDGLQAAEEVGYPVMIK	6	M21(Oxidation)	65.29	63.47	838.079	838.079
	DVDDGLQAAEEVGYPVMIK	3		64.01	62.53	683.666	683.666
	IHNANPELTDGQIQAMLR	6	M16(Oxidation)	72.08	61.97	679.677	679.678
	VSALNSVHCEHVEDEGESR	6	C9(Carbamidomethyl)	72.02	61.87	718.656	1077.48
	IHNANPELTDGQIQAMLR	4		72.58	61.81	674.345	674.346
	SSMSGLHLVK	2	M3(Oxidation)	63.42	61.78	537.784	537.783
	FQAQSLGTTYIYDIPEMFR	4	M17(Oxidation)	27.47	61.66	766.036	766.036
	AYVWDNNKDLAEWLEK	5		40.54	61.61	665.326	997.485
	DPSLPLLELQDIMTSVSGR	2	M13(Oxidation)	58.13	61.45	1044.04	1044.04
	TLRDPSLPLLELQDIMTSVSGR	4	M16(Oxidation)	41.47	61.43	819.771	819.773
	MHLYLGAAK	3	M1(Oxidation)	55.68	60.85	510.271	510.27
	EEFLIPIYHQVAVQFADLHDTPGR	2		28.93	59.93	699.609	699.609
	IGLAEEIR	5		58.71	58.87	450.761	450.762
	FVVMVTPEDLKANAEYIK	2	M4(Oxidation)	28.07	58.56	695.03	695.03
	NFDLTAIPCANHK	4	C9(Carbamidomethyl)	56.06	58.35	750.866	750.866
	MMYGVSPWGDSPIDFEDSAHVPCPR	2	M1(Oxidation); M2(Oxidation); C23(Carbamidomethyl)	41.21	57.78	961.412	961.411
	VDPVYIHLAER	5		61.4	57.12	656.355	656.355
	QVQAEVPGSPIFVMR	4		55.16	57.01	553.296	829.439
	WMLAGRPHPTQK	6		53.89	56.58	711.376	711.376
	SSMSGLHLVK	1			56.57		529.786
	FGGNKVIEK	2		60.05	56.48	496.282	496.283
	QGPLHGMLINTPYVTK	4		69.73	56.26	884.976	884.975
	NGIAFMGPPSQAMWALGDK	4	M6(Oxidation)	79.01	55.52	1003.98	669.654
	IDTGWLDR	3		51.92	55.44	488.249	488.248
	LLLEDLVKK	2		46.01	55.44	535.844	535.844
	MAALEVYVR	2	M1(Oxidation)	57.5	55.4	534.282	534.281
	EREEFLIPIYHQVAVQFADLHDTPGR	6			55.22		770.894
	VQAERPDTMLGVVCGALHVADVSLR	4	M9(Oxidation); C14(Carbamidomethyl)	55.42	54.74	903.797	903.798
	KIHNANPELTDGQIQAMLR	6	M17(Oxidation)	48.71	54.33	722.375	722.374
	RFQAQSLGTTYIYDIPEMFR	2	M18(Oxidation)	34.29	54.33	818.07	818.071
	ITSENPDEGFKPSSGTVQELNFR	9		59.16	54.08	1276.61	1276.62
	MQLDNPSK	4	M1(Oxidation)	47.88	53.97	474.727	474.726
	DVDDGLQAAEEVGYPVMIK	4	M17(Oxidation)	58.94	53.97	688.998	1032.99
	EGLPLMVFANWR	2		52.1	53.91	716.875	716.873
	MHLYLGAAK	3		45.86	53.69	502.273	502.274
	FGAYIVDGLR	8		56.07	53.65	555.8	555.8
	ILNVPQELYEK	4		54.78	53.63	673.371	673.372
	IPVQAVWAGWGHASENPK	3		43.19	53.63	649.665	649.667
	YLYLTPQDYK	2		30.72	53.31	652.334	652.331
	FIIGSVSEDNSEDEISNLVK	4		76.33	53.3	732.363	732.36
	EGLPLMVFANWR	2	M6(Oxidation)	50.25	53.07	724.871	724.87
	ENDPSVMR	2		41.8	52.1	474.216	474.217
	HMFHVAWVDPEDPYK	1	M2(Oxidation)		52.01		629.622
	KQVNYEVDR	2		44.7	51.51	575.796	575.796
	MMYGVSPWGDSPIDFEDSAHVPCPR	6	M1(Oxidation); C23(Carbamidomethyl)	30.47	50.33	956.08	956.08
	DNTCVVEFQFMLPTSHPNR	2	C4(Carbamidomethyl); M11(Oxidation)	18.73	50.22	770.02	770.02
	HSDLVTKEASFEYLQNEGER	2		28.28	49.95	784.708	784.71
	FVVMVTPEDLK	4	M4(Oxidation)	51.28	49.86	647.343	647.342
	MGGMVSFR	3		54.67	49.62	442.71	442.709
	IQSTALRGEK	2		41.04	49.58	551.816	551.816
	DIIVIGNDITYR	6		61.72	49.44	696.38	696.379
	QVLIASHLPSYELR	6		62.46	49.31	813.454	813.453
	GSVLEPEGTVEIK	2		15.99	49.09	679.363	679.366
	QGPLHGMLINTPYVTK	4	M7(Oxidation)	39.81	48.97	595.654	892.973
	SVHSSVPLLNSKDPIDR	13		62.88	48.69	622.002	622.002
	YLYLTPQDYKR	9		39.87	48.57	730.381	730.383
	TAQIMFQAYGDK	3		54.48	48.36	686.831	686.832
	SDMNTVLNYIFSHAQVTKK	2			48.36		732.709
	ENDPSVMR	2	M7(Oxidation)	47.06	47.32	482.214	482.214
	MGGMVSFR	4	M1(Oxidation)	47.26	46.66	450.708	450.707
	VDWQENDFSK	2		48.63	46.21	634.281	634.282
	HMFHVAWVDPEDPYK	2			46.14		624.291
	GFSGGMKDMYDQVLK	7	M6(Oxidation)	54.11	46.11	846.39	564.596
	TDCNHIFLNFVPTVIMDPSKIEESVR	1	C3(Carbamidomethyl)		45.97		766.134
	NGIAFMGPPSQAMWALGDK	1			45.96		995.977
	EENKSDMNTVLNYIFSHAQVTK	3	M7(Oxidation)	10.04	45.84	646.815	862.083
	MGGMVSFR	3	M1(Oxidation); M4(Oxidation)	59.17	45.73	458.704	458.704
	WSYEMFR	5		41.42	45.63	509.726	509.726
	AIGIGAYLVR	6		41.36	45.48	516.814	516.814
	FQAQSLGTTYIYDIPEMFR	2			45.34		1140.55
	WFVEVEGTVK	8		34.12	44.88	597.313	597.313
	SPEYPEGRDIIVIGNDITYR	3		51.34	44.85	769.724	769.724
	IIEFVPTK	2		33.66	44.68	473.784	473.784
	RFQAQSLGTTYIYDIPEMFR	1			44.32		812.74
	HMEMYADR	3		41.69	43.74	526.718	526.719
	RPGAALDPGCVLAK	5	C10(Carbamidomethyl)	37.83	43.43	475.594	712.886
	MADHYVPVPGGPNNNNYANVELILDIAK	3	M1(Oxidation)	74.13	43.39	1018.84	1018.84
	LQVEHPCTEMVADVNLPAAQLQIAMGIPLYR	3	C7(Carbamidomethyl); M10(Oxidation); M25(Oxidation)	25.06	42.93	878.194	1170.59
	TDCDIEDDRLAAMFR	5	C3(Carbamidomethyl)	51.88	42.8	609.938	609.938
	MADHYVPVPGGPNNNNYANVELILDIAK	1			42.72		1013.51
	TVELSIPADPANLDSEAK	4		47.68	42.48	935.475	623.987
	SLVQANPEVAMDSIIHMTQHISPTQR	2			42.17		726.617
	GVISDILDWK	2		48.07	41.77	573.314	573.313
	TCVFEKENDPSVMR	3	C2(Carbamidomethyl)	47	41.77	571.263	856.392
	QVQAEVPGSPIFVMR	5	M14(Oxidation)	45.49	41.71	837.437	837.437
	SPEYPEGR	4		37.57	41.7	467.717	467.717
	TCVFEKENDPSVMR	4	C2(Carbamidomethyl); M13(Oxidation)	61.26	41.41	864.39	576.595
	NGIAFMGPPSQAMWALGDK	4	M6(Oxidation); M13(Oxidation)	46.35	41.31	674.987	674.985
	TDCNHIFLNFVPTVIMDPSKIEESVR	3	C3(Carbamidomethyl); M16(Oxidation)	21.27	41.2	770.131	770.132
	LGTPELSTAER	3		55.48	41.15	587.31	587.31
	HMEMYADR	4	M4(Oxidation)	38.63	41.1	534.717	534.715
	LGTPELSTAERK	5		39.97	40.54	434.574	434.573
	LLLEDLVK	5		43.64	40.42	471.797	471.798
	ANAEYIK	1			40.31		404.714
	FVVMVTPEDLKANAEYIK	2		38.65	40.23	689.698	689.699
	RLLLEDLVK	2		40.86	39.79	549.848	549.848
	TDCNHIFLNFVPTVIMDPSK	3	C3(Carbamidomethyl); M16(Oxidation)	24.08	39.31	788.713	788.711
	TYQAIKDFNR	8		52.62	39.17	628.325	628.325
	LTFLVAQK	3		52.01	39.14	460.284	460.284
	HSDLVTK	1			39		400.219
	SLVQANPEVAMDSIIHMTQHISPTQR	8	M17(Oxidation)	38.95	38.93	730.617	730.616
	GSVLEPEGTVEIKFR	3		44.08	38.82	554.302	554.302
	MQLDNPSKVQQAELHTGSLPR	2	M1(Oxidation)	59.46	38.49	592.053	592.053
	QLKDNTCVVEFQFMLPTSHPNR	2	C7(Carbamidomethyl); M14(Oxidation)		38.37		670.076
	AVVMDLLR	3	M4(Oxidation)	39.91	38.2	466.766	466.766
	LTFLVAQKDFR	3		47.39	37.66	446.591	446.591
	SVHSSVPLLNSK	8		68.98	37.51	634.353	423.238
	WSYEMFR	4	M5(Oxidation)	37.79	37.36	517.722	517.724
	RLTFLVAQK	1			37.11		538.335
	ELENKLK	1			37		437.257
	IIEEAPATIATPAVFEHMEQCAVK	2	C21(Carbamidomethyl)	24.34	36.48	885.777	885.779
	ATLVDHGIR	3		34.07	36.39	491.277	491.277
	FGAYIVDGLRECCQPVLVYIPPQAELR	3	C12(Carbamidomethyl); C13(Carbamidomethyl)	17.73	36.07	1055.2	1055.21
	LPELLLK	1			35.6		413.275
	VEVGTEVTDYRFFVR	2		35.76	35.58	606.315	606.313
	TTVEYLIK	3		35.21	35.13	483.779	483.778
	RVDPVYIHLAER	22		42.09	35.07	489.94	489.941
	MQLDNPSKVQQAELHTGSLPR	3		40.44	34.74	588.055	783.736
	FVVMVTPEDLK	4		43.33	34.43	639.344	639.342
	VSALNSVHCEHVEDEGESRYK	6	C9(Carbamidomethyl)	30.05	34.14	815.708	815.706
	TFEDFVR	7		36.08	33.77	457.224	457.224
	HMEMYADRESR	3		16.6	33.37	475.54	712.805
	LDLLEEK	1			33.29		430.241
	IHNANPELTDGQIQAMLRR	4		31.84	32.47	545.036	545.037
	DMYDQVLK	2	M2(Oxidation)	27.94	32.31	514.241	514.241
	VLQAELK	1			32.31		400.747
	DLAEWLEK	2		31.42	32.18	502.259	502.258
	VDWQENDFSKR	5		46.65	31.93	712.335	475.223
	DFNREGLPLMVFANWR	1	M10(Oxidation)		31.23		660.997
	QVNYEVDR	2		33.07	31.17	511.748	511.748
	MAALEVYVRR	1			31.17		403.224
	SLVQANPEVAMDSIIHMTQHISPTQR	6	M11(Oxidation); M17(Oxidation)	37.37	30.64	979.152	734.614
	AVVMDLLR	4		36.35	30.49	458.767	458.768
	DMYDQVLK	2		34.61	29.95	506.245	506.244
	IDTGWLDRLIAEK	4		37.32	29.76	510.616	510.616
	IDSQRDFTVASPAEFVTR	2		45.63	29.65	680.344	680.343
	IYVSANSGAR	5		52.04	29.4	519.272	519.275
	IHNANPELTDGQIQAMLRR	4	M16(Oxidation)	29.69	29.4	549.036	549.037
	SDMNTVLNYIFSHAQVTKK	2	M3(Oxidation)	40.89	29.25	553.783	553.781
	MTFKSPEYPEGR	3		30.02	29.01	481.23	481.23
	GFSGGMKDMYDQVLK	4	M6(Oxidation); M9(Oxidation)	31.59	28.03	569.928	569.928
	ARQVLIASHLPSYELR	3		19.36	27.49	618.351	618.35
	DKFEEDR	1			27.4		469.714
	TDCDIEDDRLAAMFR	2	C3(Carbamidomethyl); M13(Oxidation)	29.56	27.16	615.27	615.269
	MQLDNPSK	3		44.04	26.65	466.73	466.728
	TFFYWR	8		30.45	26.59	460.226	460.226
	RILNVPQELYEK	5		42.24	25.95	751.422	751.42
	MADHYVPVPGGPNNNNYANVELILDIAKR	1	M1(Oxidation)		24.16		803.406
	DLLQSKR	1			24.14		430.254
	MTFKSPEYPEGR	2	M1(Oxidation)	35.35	23.98	486.563	486.562
	VPRDEPIHILNVAIK	3		32.57	23.9	572.005	572.005
	GDFRTTVEYLIK	1			23.29		481.261
	MMYGVSPWGDSPIDFEDSAHVPCPR	2	C23(Carbamidomethyl)	25.28	21.86	950.748	950.747
	QVNYEVDRR	1			21.58		589.799
	EGSLSPASVGSDTLSDLGISSLQDGLALHIR	1			19.69		1032.53
	WMLAGRPHPTQK	4	M2(Oxidation)	30.65	18.49	719.375	479.918
	MSFSSNLNHYGMTHVASVSDVLLDNSFTPPCQR	1	C31(Carbamidomethyl)		18.43		928.679
	MAALEVYVRR	2	M1(Oxidation)	19.7	18.22	408.557	408.556
	RWSYEMFR	1			18.04		587.775
	MSFSSNLNHYGMTHVASVSDVLLDNSFTPPCQR	2	M1(Oxidation); C31(Carbamidomethyl)		17.81		932.681
	HMEMYADR	1	M2(Oxidation); M4(Oxidation)		16.5		542.713
	HMFHVAWVDPEDPYKGYR	2			15.12		562.517
	MRNFDLTAIPCANHK	2	M1(Oxidation); C11(Carbamidomethyl)	18.62	14.98	451.721	601.959
	HMEMYADRESR	2	M4(Oxidation)	18.99	14.79	480.871	480.872
	MSFSSNLNHYGMTHVASVSDVLLDNSFTPPCQR	1	M1(Oxidation); M12(Oxidation); C31(Carbamidomethyl)		13.2		936.677
	ILSTMDSPST	1			12.3		526.252
	EEGIGPENLR	3		36.49	11.41	557.281	557.282
	TAQIMFQAYGDKQGPLHGMLINTPYVTK	1	M19(Oxidation)		11.4		785.401
	HMFHVAWVDPEDPYKGYR	1	M2(Oxidation)		10.15		566.515
	GNIPTLNR	2		35.63		442.752
	EFTQQNK	1		25.7		447.719
	VKDWVER	2		32.66		466.253
	AYVWDNNK	1		23.44		505.241
	DYVLKQIR	1		31.57		517.803
	YKITDIIGK	1		32.8		525.814
	MAALEVYVR	1		53.02		526.284
	IIEFVPTKTPYDPR	1		13.9		559.307
	EEAISNMVVALKELSIR	1	M7(Oxidation)	22.77		640.015
	LFLTNESGYYLDISLYK	1		65.89		1020.02
	LSDGGLLLSYDGSSYTTYMK	1		46		1086.01
	RVSALNSVHCEHVEDEGESR	1	C10(Carbamidomethyl)	24.11		578.268
	SEREVFFMNTQSIVQLVQR	1	M8(Oxidation)	25.62		776.399
	IIEEAPATIATPAVFEHMEQCAVK	1	M18(Oxidation); C21(Carbamidomethyl)	32.68		891.109
	LSDGGLLLSYDGSSYTTYMKEEVDR	1		11.08		933.772
	LILSETSIFDVLPNFFYHSNQVVR	1		21.61		946.83
	EMAQYASNITSVLCQFPSQQIANILDSHAATLNR	1	M2(Oxidation); C14(Carbamidomethyl)	11.44		1269.95
O00763	Acetyl-CoA carboxylase 2 OS=Homo sapiens GN=ACACB PE=1 SV=3 - [ACACB_HUMAN]	276.365	2505.59	2315.33	69	58	126	94
	Sequence	# PSMs	Modifications	IonScore CTRL	IonScore METTL8	m/z CTRL	m/z METTL8
	EASFEYLQNEGER	6		67.7	84	786.352	786.351
	AQVVHLLSTMDSPAST	2		38.74	83.73	828.916	828.916
	VIQVENSHIILTGASALNK	2		72.48	75.2	669.713	669.712
	VLIANNGIAAVK	4		71.19	73.94	591.863	591.864
	HSTELFMDSGFSPLCQR	2	C15(Carbamidomethyl)	37.66	73.47	671.304	671.304
	HPSLPLLELQEIMTSVAGR	1			72.37		697.714
	EEAISNMVVALK	2	M7(Oxidation)	73.79	71.56	660.346	660.347
	YMITDIIGKDDGLGVENLR	2	M2(Oxidation)	68.18	71.42	713.366	713.365
	AQVVHLLSTMDSPAST	2	M10(Oxidation)	59.27	71.15	836.914	836.911
	RIPVQAVWAGWGHASENPK	10		55.54	70.57	701.7	701.702
	GFSGGMKDMYDQVLK	4		79.33	69.86	838.396	838.395
	HLEPALAFQLELNR	12		55.62	69.67	550.97	550.97
	DFTVASPAEFVTR	8		67.88	69.21	720.362	720.362
	TSLYSEDDCK	2	C9(Carbamidomethyl)	54.26	68.89	609.252	609.253
	EEAISNMVVALK	2		74.25	66.22	652.349	652.35
	MHLYLGAAK	3	M1(Oxidation)	55.68	60.85	510.271	510.27
	FVVMVTPEDLKANAEYIK	2	M4(Oxidation)	28.07	58.56	695.03	695.03
	LGGIPVGVIAVETR	3		42.63	55.52	460.945	690.913
	GTWQSGFFDHGSFK	2		40.3	54.46	534.245	534.243
	IGSFGPGEDLLYLR	2		104.87	54.22	768.906	768.906
	ITSENPDEGFKPSSGTVQELNFR	9		59.16	54.08	1276.61	1276.62
	MHLYLGAAK	3		45.86	53.69	502.273	502.274
	FGAYIVDGLR	8		56.07	53.65	555.8	555.8
	IPVQAVWAGWGHASENPK	3		43.19	53.63	649.665	649.667
	KAESAEDFPILFR	3		43.15	52.2	508.267	761.899
	TCMTDFLHSLER	2	C2(Carbamidomethyl)	26.56	51.14	503.899	503.899
	FVVMVTPEDLK	4	M4(Oxidation)	51.28	49.86	647.343	647.342
	IYVAANSGAR	2		38.52	49.55	511.275	511.276
	YLYLTPQDYTR	2		38.67	49.43	716.859	716.86
	MGAMVAFR	2		54.92	49.28	441.719	441.72
	GFSGGMKDMYDQVLK	7	M6(Oxidation)	54.11	46.11	846.39	564.596
	AIGIGAYLVR	6		41.36	45.48	516.814	516.814
	HIEEGGESR	2		35.11	44.67	507.236	507.236
	DVIVIGNDITFR	1			43.33		681.374
	MTVPISITNPDLLR	3	M1(Oxidation)	45.73	40.71	793.434	793.434
	TVVLDLLR	2		25.66	40.51	464.794	464.795
	GGVLEPEGTVEIK	2		46.81	40.5	664.358	664.357
	ANAEYIK	1			40.31		404.714
	FVVMVTPEDLKANAEYIK	2		38.65	40.23	689.698	689.699
	QILIASHLPSYELR	2		11.84	38.94	820.464	547.311
	EIMAPWAQTVVTGR	1			38.04		779.904
	VKEGVEVTDHR	3		49.28	37.9	423.558	634.834
	IGFPLMIK	2		29.52	37.81	459.778	459.777
	AREDLLLPIYHQVAVQFADFHDTPGR	1			36.7		752.888
	FVVMVTPEDLK	4		43.33	34.43	639.344	639.342
	VHPAEPFTGELPAQQTLPILGEK	2		23.8	34.09	824.773	824.774
	DMYDQVLK	2	M2(Oxidation)	27.94	32.31	514.241	514.241
	IGFPLMIK	2	M6(Oxidation)	15.65	32.3	467.775	467.776
	TFLYWR	2		33.09	32.15	443.235	443.235
	ITFLIAQEKEFPK	2		47.86	31.97	521.964	521.964
	LPELLCK	1	C6(Carbamidomethyl)		30.64		436.748
	DMYDQVLK	2		34.61	29.95	506.245	506.244
	DNHSPVPIITPTDPIDREIEFLPSR	1			29.04		715.371
	GFSGGMKDMYDQVLK	4	M6(Oxidation); M9(Oxidation)	31.59	28.03	569.928	569.928
	NILVDYGLR	2		25.08	27.14	531.801	531.802
	NFDLTAVPCANHK	3	C9(Carbamidomethyl)	36.26	26.46	743.86	496.242
	TCMTDFLHSLER	2	C2(Carbamidomethyl); M3(Oxidation)	38.08	26.46	509.23	509.231
	GYIAYELNSLQHR	1			26.03		521.935
	WFVETEGAVK	1			24.35		583.298
	ISSLNSVHCK	2	C9(Carbamidomethyl)	51.66	20.04	572.792	572.793
	IIQQAGQVWFPDSAYK	4		20.96	19.06	617.653	925.975
	WAYEMFR	2		35.16	16.38	501.729	501.729
	FEDFTR	1			16.28		407.691
	FKTQEYPEGR	2		19.54	16.07	418.875	418.875
	LLLEDQVK	2		23.45	14.95	479.284	479.284
	NFDEVISCFANVPK	2	C8(Carbamidomethyl)	11.13	14.18	820.392	820.393
	EKLPLMIFANWR	1	M6(Oxidation)		13.43		511.946
	QVQSEIPGSPIFLMK	2		23.36	12.38	837.45	837.448
	IGMAEEIK	1		28.77		445.736
	EEVDSYR	1		22.57		449.201
	LELDDPSK	1		43.13		458.735
	ENDPTVLR	1		43.15		472.246
	EIEFLPSR	1		27.94		495.766
	DTPLFSEAR	1		25.86		518.259
	EGVEVTDHR	1		42.31		521.251
	ITFLIAQEK	1		46.78		531.813
	DDGLGVENLR	1		30.55		544.273
	QTTTGSAVPIR	1		68.79		565.811
	DVDEGLEAAER	1		51.42		602.278
	LPGGNEVGMVAFK	1	M9(Oxidation)	39.85		667.842
	SGNIMFHSFGNK	1		30.83		446.88
	SGNIMFHSFGNK	1	M5(Oxidation)	18.21		452.212
	AESAEDFPILFR	1		43.74		697.851
	RPGAVLEAGCVVAR	1	C10(Carbamidomethyl)	52.35		485.602
	EIMAPWAQTVVTGR	1	M3(Oxidation)	37.37		787.902
	ISVPEDVYDKGCVK	1	C12(Carbamidomethyl)	30.95		536.936
	TCVFEKENDPTVLR	1	C2(Carbamidomethyl)	28.31		569.951
	QGPQHGMLINTPYVTK	1		22.26		595.308
	TVEVAVPADPANLDSEAK	1		35.68		913.46
	EEAISNMVVALKELSIR	1	M7(Oxidation)	22.77		640.015
	HSTELFMDSGFSPLCQR	1	M7(Oxidation); C15(Carbamidomethyl)	71.32		676.636
	LFITNESGYYLDISLYK	1		65.89		1020.02
	YMITDIIGKDDGLGVENLR	1		18.47		708.033
P11498	Pyruvate carboxylase, mitochondrial OS=Homo sapiens GN=PC PE=1 SV=2 - [PYC_HUMAN]	129.551	2019.31	2236.36	53	56	85	80
	Sequence	# PSMs	Modifications	IonScore CTRL	IonScore METTL8	m/z CTRL	m/z METTL8
	QVGYENAGTVEFLVDR	2		103.12	98.64	898.945	898.944
	AEAEAQAEELSFPR	4		98.63	98.58	774.369	774.369
	AYVEANQMLGDLIK	3	M8(Oxidation)	99.15	97.6	790.903	790.904
	TVAIYSEQDTGQMHR	4	M13(Oxidation)	43.45	93.9	584.606	876.402
	AYVEANQMLGDLIK	3		77.88	84.22	782.905	782.906
	IVGDLAQFMVQNGLSR	4		70.66	83.75	874.463	874.461
	HIEVQILGDQYGNILHLYER	1			80.31		804.089
	ADFAQACQDAGVR	2	C7(Carbamidomethyl)	48.25	79.24	704.816	704.817
	IVGDLAQFMVQNGLSR	3	M9(Oxidation)	69.12	78.51	882.458	882.46
	IAEEFEVELER	1			74.38		682.339
	VFDYSEYWEGAR	2		91.41	72.59	761.337	761.336
	QKADEAYLIGR	4		72.58	69.22	632.337	632.339
	TVAIYSEQDTGQMHR	4		55.35	66.91	579.274	868.406
	VVHSYEELEENYTR	3		57.46	65.33	589.945	589.944
	TKYSLQYYMGLAEELVR	2	M9(Oxidation)		61.78		694.02
	KAYVEANQMLGDLIK	2	M9(Oxidation)	63.22	60.61	570.302	570.305
	VVEIAPAAHLDPQLR	4		64.79	58.47	814.959	814.958
	GLAPVQAYLHIPDIIK	4		17.45	54.13	583.342	583.343
	ADEAYLIGR	2		53.83	53.44	504.262	504.261
	ENGMDVFR	2		42.06	52.53	484.218	484.218
	DMAGLLKPTACTMLVSSLR	3	M2(Oxidation); C11(Carbamidomethyl)	49.96	51.94	694.025	694.028
	SGEGMGIR	2		60.18	51.5	403.695	403.696
	NHPGLLLMDTTFR	4		43.74	51.5	505.598	505.598
	MGDKVEAR	2	M1(Oxidation)	32.55	51.18	461.227	461.227
	DAHQSLLATR	1			50.21		556.296
	VIAHGKDHPTAATK	2		38.93	49.87	482.6	482.6
	MGDKVEAR	2		52.05	49.66	453.229	453.229
	INGCAIQCR	1	C4(Carbamidomethyl); C8(Carbamidomethyl)		48.04		546.259
	TSTAPAASPNVR	2		42.51	46.51	586.307	586.305
	VEGRPGASLPPLDLQALEKELVDR	2			46.12		651.36
	ACTELGIR	2	C2(Carbamidomethyl)	32.78	45.12	460.237	460.238
	IAPYVAHNFSK	4		43.83	44.25	623.833	623.832
	LDNASAFQGAVISPHYDSLLVK	2		28.93	42.72	782.409	782.41
	DFTATFGPLDSLNTR	3		41.51	42.69	827.907	827.908
	FIGPSPEVVR	2		46.15	42.23	550.808	550.808
	LQVEHTVTEEITDVDLVHAQIHVAEGR	1			41.13		760.398
	KAYVEANQMLGDLIK	2		29.52	40.95	564.97	564.972
	GTPLDTEVPMER	2	M10(Oxidation)	50.02	40.07	680.824	680.825
	VEGRPGASLPPLDLQALEK	4		46.56	39.78	664.037	664.037
	NHPGLLLMDTTFR	3	M8(Oxidation)	48.18	39.32	510.93	510.931
	VAKENNVDAVHPGYGFLSER	2		58.55	39.12	734.702	551.278
	GANAVGYTNYPDNVVFK	2		38.62	38.69	914.946	914.946
	ELIPNIPFQMLLR	2	M10(Oxidation)	45.39	38.57	800.45	800.45
	GQIGAPMPGK	2		37.26	37.9	478.256	478.254
	DHPTAATK	2		26.22	37.84	420.714	420.714
	LLHYLGHVMVNGPTTPIPVK	2	M9(Oxidation)	14.97	36.37	551.307	551.308
	FIGPSPEVVRK	2		23.39	35.67	614.855	410.24
	VLKDLPR	2		27.27	35.2	420.769	420.769
	LFLQGPK	2		34.36	34.73	401.744	401.745
	ENNVDAVHPGYGFLSER	2		42.33	33.04	952.446	635.302
	EGPEGFAR	2		32.7	32.66	431.706	431.706
	SLPDLGLR	2		27.28	32.49	435.756	435.756
	VTTEDPAR	3		35.08	31.68	444.725	444.725
	FLYECPWR	2	C5(Carbamidomethyl)	37.25	30.97	585.774	585.773
	LFSMENWGGATFDVAMR	1	M4(Oxidation)		29.2		974.44
	GQIGAPMPGK	4	M7(Oxidation)	45.91	28.65	486.253	486.252
	HYFIEVNSR	3		27.71	28.15	582.79	582.793
	HGEEVTPEDVLSAAMYPDVFAHFK	2	M15(Oxidation)		26.34		902.418
	ASPSPTDPVVPAVPIGPPPAGFR	4		29.36	25.33	742.736	742.735
	SFQPDTGR	2		31.25	22.33	454.217	454.217
	ASPSPTDPVVPAVPIGPPPAGFRDILLR	1			18.68		946.194
	SFQPDTGRIEVFR	2		22.96	18.25	517.935	517.935
	NHPGLLLMDTTFRDAHQSLLATR	1	M8(Oxidation)		13.3		656.591
	SGEGMGIR	1	M5(Oxidation)	41.29		411.692
	ALAVSDLNR	1		44.62		479.769
	ENGMDVFR	1	M4(Oxidation)	36.98		492.216
	GTPLDTEVPMER	1		52.81		672.827
	VMVANRGEIAIR	1	M2(Oxidation)	21.53		448.921
	KIAPYVAHNFSK	1		38.83		458.923
	SLPDLGLRQENIR	1		10.22		504.283
	ELIPNIPFQMLLR	1		55.54		792.451
	DMTLEGDDLILEIE	1	M2(Oxidation)	54.79		811.377
	DTQAMKEMHFHPK	1	M5(Oxidation); M8(Oxidation)	11.88		544.582
	AYSEALAAFGNGALFVEK	1		40.92		929.472
	DMAGLLKPTACTMLVSSLR	1	C11(Carbamidomethyl)	27.88		688.694
	DMAGLLKPTACTMLVSSLR	1	M2(Oxidation); C11(Carbamidomethyl); M13(Oxidation)	59.2		699.357
	SGNSDVYENEIPGGQYTNLHFQAHSMGLGSK	1	M26(Oxidation)	16.51		839.133
Q08211	ATP-dependent RNA helicase A OS=Homo sapiens GN=DHX9 PE=1 SV=4 - [DHX9_HUMAN]	140.869	323.202	2211.45	11	54	11	80
	Sequence	# PSMs	Modifications	IonScore CTRL	IonScore METTL8	m/z CTRL	m/z METTL8
	VQSDGQIVLVDDWIK	1			115.26		857.953
	ELDALDANDELTPLGR	2		81.94	109.64	871.432	871.433
	GMTLVTPLQLLLFASK	2			107.76		866.507
	AAECNIVVTQPR	2	C4(Carbamidomethyl)	56.21	94.43	679.348	679.348
	KFESEILEAISQNSVVIIR	1			87.61		725.739
	DINTDFLLVVLR	1			79.04		709.406
	LAAQSCALSLVR	2	C6(Carbamidomethyl)	61.78	75.64	644.855	644.856
	LQISHEAAACITGLR	2	C10(Carbamidomethyl)		75.03		547.29
	AIEPPPLDAVIEAEHTLR	2			66.12		657.691
	QLYHLGVVEAYSGLTK	1			65.51		593.321
	TPLHEIALSIK	2		35.57	64.83	407.912	611.363
	AAMEALVVEVTKQPAIISQLDPVNER	1			63.39		941.175
	MGGEEAEIR	2	M1(Oxidation)	67.53	63.1	504.227	504.227
	AAMEALVVEVTK	1	M3(Oxidation)		61.88		638.844
	GMTLVTPLQLLLFASK	2	M2(Oxidation)		61.7		583.338
	GISHVIVDEIHER	3			61.64		501.935
	QPAIISQLDPVNER	2			59.48		790.424
	SSVNCPFSSQDMK	1	C5(Carbamidomethyl)		59.27		743.815
	YPSPFFVFGEK	1			58.91		659.33
	AENNSEVGASGYGVPGPTWDR	2			58.73		721.663
	EGETVEPYK	1			57.05		526.25
	AAMEALVVEVTK	3		40.24	56.43	630.847	630.847
	AAMEALVVEVTKQPAIISQLDPVNER	1	M3(Oxidation)		55.85		946.508
	GANLKDYYSR	1			55.45		593.795
	KVFDPVPVGVTK	2			55.38		643.38
	LGGIGQFLAK	2		55.35	54.71	502.301	502.3
	KVQSDGQIVLVDDWIK	2			53.92		615.003
	KLAAQSCALSLVR	2	C7(Carbamidomethyl)		49.97		472.939
	DAQSNAAR	1			49.84		416.699
	TTQVPQFILDDFIQNDR	2			49.4		684.012
	MGGEEAEIR	1			48.46		496.228
	QISRPSAAGINLMIGSTR	1	M13(Oxidation)		47.48		630.008
	YTQVGPDHNR	1			47.46		593.783
	LAQFEPSQR	1			47.06		538.28
	VFDPVPVGVTK	1			46.66		579.332
	DVVQAYPEVR	2		44.45	43.93	588.307	588.306
	SCGYSVR	2	C2(Carbamidomethyl)	19.11	42.94	414.687	414.688
	LNMATLR	2		31.77	40.86	409.731	409.731
	KMTPSYEIR	1	M2(Oxidation)		39.21		570.791
	YQILPLHSQIPR	2			39.14		488.949
	DFVNYLVR	1			37.82		513.274
	QISRPSAAGINLMIGSTR	1			37.01		624.676
	LNQYFQK	1			36.81		470.748
	MTPSYEIR	1	M1(Oxidation)		36.81		506.741
	LETHMTPEMFR	2	M5(Oxidation)		34.78		469.885
	FSDHVALLSVFQAWDDAR	1			34.76		693.008
	RISAVSVAER	1			33.61		544.314
	FCEHKR	1	C2(Carbamidomethyl)		32.73		438.711
	EKIQGEYK	1			32.35		497.763
	NFLYAWCGKR	1	C7(Carbamidomethyl)		31.9		438.885
	HLEMNPHFGSHR	1	M4(Oxidation)		30.18		493.232
	LETHMTPEMFR	3	M5(Oxidation); M9(Oxidation)		30.13		475.215
	TNLEQRK	1			29.63		444.748
	NFLYAWCGK	2	C7(Carbamidomethyl)	30.45	28.27	579.773	579.773
	KMTPSYEIR	1			24.36		562.791
	LNMATLR	1	M3(Oxidation)		24.1		417.73
	VRPGFCFHLCSR	1	C6(Carbamidomethyl); C10(Carbamidomethyl)		18.81		512.583
	YDNGSGYR	1			16.48		466.201
	ELLPVKK	1			15.82		413.773
	IQGEYKYTQVGPDHNR	1			15.25		635.646
	YQILPLHSQIPREEQR	2			13.79		502.524
	SSVNCPFSSQDMKYPSPFFVFGEK	1	C5(Carbamidomethyl); M12(Oxidation)		13.41		934.419
Q9NR30	Nucleolar RNA helicase 2 OS=Homo sapiens GN=DDX21 PE=1 SV=5 - [DDX21_HUMAN]	87.2904		2125.17		49		76
	Sequence	# PSMs	Modifications	IonScore CTRL	IonScore METTL8	m/z CTRL	m/z METTL8
	SDAGLESDTAMKK	2	M11(Oxidation)		117.56		684.819
	ELANQVSKDFSDITK	2			94.56		847.934
	LSVACFYGGTPYGGQFER	1	C5(Carbamidomethyl)		85.74		1004.96
	ELKEQLGEEIDSK	2			84.41		759.389
	SDAGLESDTAMK	1			82.38		612.773
	WQLSVATEQPELEGPR	2			73.67		920.464
	KEAQELSQNSAIK	2			72.54		723.38
	GRAPQVLVLAPTR	2			71.13		689.419
	NEEPSEEEIDAPKPK	2			70.95		856.403
	GAVEALAAALAHISGATSVDQR	3			69.6		1054.56
	STYEQVDLIGKK	2			66.75		690.87
	LRSDAGLESDTAMK	2	M13(Oxidation)		65.66		755.364
	SDKTEEIAEEEETVFPK	4			62.8		660.981
	STYEQVDLIGK	1			61.26		626.824
	EAQELSQNSAIK	1			60.59		659.338
	GKLGVCFDVPTASVTEIQEK	1	C6(Carbamidomethyl)		60.14		726.708
	GLDIPEVDLVIQSSPPKDVESYIHR	3			59.43		702.372
	LGVCFDVPTASVTEIQEK	2	C4(Carbamidomethyl)		59.04		996.999
	LRSDAGLESDTAMK	2			57.78		498.58
	RWQLSVATEQPELEGPR	1			56.96		666.013
	EQLGEEIDSK	1			53.16		574.277
	QDAQSLHGDIPQK	1			52.69		718.859
	TAITVEHLAIK	1			52.3		598.354
	NGIDILVGTPGR	1			51.38		606.341
	APQVLVLAPTR	1			51.27		582.858
	VTKNEEPSEEEIDAPKPK	2			50.81		510.759
	NGSFGVLVATNVAAR	1			45.79		738.404
	GVTFLFPIQAK	1			45.66		610.856
	KAEPSEVDMNSPK	2	M9(Oxidation)		43.62		483.231
	KLSVACFYGGTPYGGQFER	2	C6(Carbamidomethyl)		43.26		713.011
	VYSGHQGR	1			42.26		452.225
	AAVIGDVIR	1			41.44		457.277
	LLDSVPPTAISHFK	5			41.37		508.953
	EEYQLVQVEQK	1			41.29		696.851
	TFHHVYSGK	1			40.11		538.27
	IGVPSATEIIK	1			39.54		564.338
	TFSFAIPLIEK	1			39.22		633.361
	DFSDITKK	1			38.22		477.249
	GLDIPEVDLVIQSSPPK	1			37.91		602.999
	VKGMVFLK	1	M4(Oxidation)		37.52		469.28
	DVESYIHR	1			36.08		509.751
	LHGELQDR	1			34.02		484.251
	EGAFSNFPISEETIK	1			33.81		834.909
	TIIFCETKK	1	C5(Carbamidomethyl)		33.48		570.31
	EQLGEEIDSKVK	1			31.9		458.907
	GRGVTFLFPIQAK	1			26.02		478.614
	TFHHVYSGKDLIAQAR	2			25.13		461.495
	TIIFCETK	1	C5(Carbamidomethyl)		17.21		506.263
	LHGELQDRK	1			16.68		548.299
	QDAQSLHGDIPQKQR	1			11.65		574.296
P52272	Heterogeneous nuclear ribonucleoprotein M OS=Homo sapiens GN=HNRNPM PE=1 SV=3 - [HNRPM_HUMAN]	77.4643	450.152	2093.96	25	40	33	84
	Sequence	# PSMs	Modifications	IonScore CTRL	IonScore METTL8	m/z CTRL	m/z METTL8
	LGSTVFVANLDYK	2		20.93	115.13	713.882	713.882
	QGGGGGGGSVPGIER	2		30.73	114.61	642.819	642.817
	MGLAMGGGGGASFDR	2	M1(Oxidation); M5(Oxidation)	23.32	86.65	708.305	708.305
	MGPAMGPALGAGIER	2	M1(Oxidation); M5(Oxidation)	47.78	84.97	730.35	730.355
	MGLAMGGGGGASFDR	3	M5(Oxidation)	14.06	83.45	700.307	700.31
	VGEVTYVELLMDAEGK	2	M11(Oxidation)		82.36		884.936
	GNFGGSFAGSFGGAGGHAPGVAR	3		49.3	72.01	678.989	678.989
	MGPAMGPALGAGIER	3	M1(Oxidation)	44.62	71.19	722.356	722.358
	MGAGMGFGLER	3	M5(Oxidation)	23.35	70.21	571.261	571.259
	EKVGEVTYVELLMDAEGK	1	M13(Oxidation)		69.51		676.007
	MGPLGLDHMASSIER	3	M1(Oxidation); M9(Oxidation)	24.43	68.15	549.26	823.388
	MGAGLGHGMDR	2	M1(Oxidation)		67.02		559.248
	GIGMGNIGPAGMGMEGIGFGINK	2	M4(Oxidation); M12(Oxidation); M14(Oxidation)	28.71	63.81	742.682	742.682
	INEILSNALKR	3		31.08	62.26	424.255	635.877
	MGPLGLDHMASSIER	5	M1(Oxidation)	16.75	59.32	543.929	543.929
	LKEVFSMAGVVVR	2			55.49		478.942
	LKEVFSMAGVVVR	2	M7(Oxidation)		53.98		484.274
	WQSLKDLVK	1			53.81		558.824
	VKEDPDGEHAR	3		57.92	53.09	418.202	418.202
	MGANSLER	1			52.12		439.215
	INEILSNALK	2		54.8	50.63	557.827	557.827
	MGPLGLDHMASSIER	1			49.21		538.597
	MGPAMGPALGAGIER	1			47.85		714.361
	MGLAMGGGGGASFDR	1			46.86		692.31
	AFITNIPFDVK	2		33.56	46.59	632.851	632.851
	MGPVMDR	2		32.45	46.57	403.188	403.188
	GEGERPAQNEK	1			46.07		607.793
	MGANSLER	1	M1(Oxidation)		45.88		447.211
	GIGMGNIGPAGMGMEGIGFGINK	1	M4(Oxidation)		44.72		1097.53
	MGANNLER	2	M1(Oxidation)	41.51	44.28	460.716	460.717
	MGAGMGFGLER	2	M1(Oxidation); M5(Oxidation)	53.43	44.05	579.258	579.258
	FESPEVAER	1			42.44		532.257
	MGAGLGHGMDR	1			41.21		551.248
	MVPAGMGAGLER	4	M6(Oxidation)		40.51		602.792
	KACQIFVR	1	C3(Carbamidomethyl)		39.87		511.283
	GIGMGNIGPAGMGMEGIGFGINK	1			39.6		726.688
	MGGMEGPFGGGMENMGR	1	M1(Oxidation); M4(Oxidation); M12(Oxidation); M15(Oxidation)		36.86		889.832
	MGLSMER	2		31.56	36.39	412.193	412.194
	MGLVMDR	2		28.07	35.86	411.204	411.204
	KAAEVLNK	1			34.79		436.764
	MGANNLER	2		28.21	34.74	452.719	452.719
	GGNRFEPYANPTK	3		21.93	32.61	484.241	484.24
	MGLVMDR	3	M1(Oxidation)	27.54	32.38	419.2	419.201
	GCAVVEFK	2	C2(Carbamidomethyl)	27.54	32.36	455.227	455.228
	MGAGLGHGMDR	1	M1(Oxidation); M9(Oxidation)		32.1		567.246
	MGPVMDR	1	M1(Oxidation); M5(Oxidation)		31.62		419.183
	MGLSMER	2	M1(Oxidation); M5(Oxidation)	20.93	28.84	428.188	428.188
	FGSGMNMGR	2	M5(Oxidation); M7(Oxidation)	40.8	28.6	494.702	494.703
	NLPFDFTWK	1			25.93		584.295
	FEPYANPTKR	2		16.61	25.18	408.211	611.813
	MEESMKK	1			24.58		441.707
	VGEVTYVELLMDAEGK	1			24.09		876.938
	MVPAGMGAGLER	1			21.69		594.797
	MVPAGMGAGLER	3	M1(Oxidation); M6(Oxidation)		21.67		610.79
	MGGMEGPFGGGMENMGR	1			19.87		857.841
	MGLSMER	1	M5(Oxidation)		19.29		420.192
	LGGAGMER	2	M6(Oxidation)	27.06	17.87	403.695	403.695
	DKFNECGHVLYADIK	1	C6(Carbamidomethyl)		17.77		603.626
	ADILEDKDGK	2		51.86	16.6	552.282	552.285
	SKGCGVVK	1	C4(Carbamidomethyl)		14.21		417.729
	GIGMGNIGPAGMGMEGIGFGINK	2	M4(Oxidation); M12(Oxidation)		14.21		1105.52
	GDFFPPERPQQLPHGLGGIGMGLGPGGQPIDANHLNK	1	M21(Oxidation)		12.55		767.788
	GEGERPAQNEKR	2		10.42	11.39	457.564	457.564
	VGQTIER	1		47.11		401.725
	MGQTMER	1		18.82		426.69
Q9H825	Methyltransferase-like protein 8 OS=Homo sapiens GN=METTL8 PE=2 SV=2 - [METL8_HUMAN]	33.3655		1916.23		19		106
	Sequence	# PSMs	Modifications	IonScore CTRL	IonScore METTL8	m/z CTRL	m/z METTL8
	SSGSSEGQSKTESDFSNLDSEK	3			106.7		1153.5
	VLLEEQVKYER	37			82.85		703.388
	TESDFSNLDSEKHK	4			82.05		818.874
	GPMETGLFPGSNATFR	2	M3(Oxidation)		79.59		849.402
	TESDFSNLDSEK	5			79.48		686.299
	EFPEILPVDQKPEEK	6			72.61		899.467
	GPMETGLFPGSNATFR	2			69.73		841.404
	KGPMETGLFPGSNATFR	4	M4(Oxidation)		52.66		609.301
	MHCPTVPDEKNHYEK	2	M1(Oxidation); C3(Carbamidomethyl)		52.19		634.284
	VKENSAVR	1			45.15		451.757
	VFEHNMWDHMQWSKEEEAAAR	4			43.76		877.722
	KGPMETGLFPGSNATFR	3			42.56		603.97
	EASKYWDTFYK	5			42.11		719.337
	ESSWDHVK	1			38.68		494.231
	YWDTFYK	3			37.5		511.736
	ARESSWDHVK	2			35.54		607.8
	MHCPTVPDEKNHYEK	2	C3(Carbamidomethyl)		34.82		628.95
	VFEHNMWDHMQWSKEEEAAAR	6	M10(Oxidation)		30.65		662.542
	MHCPTVPDEK	3	M1(Oxidation); C3(Carbamidomethyl)		29.93		615.27
	NSISCLR	1	C5(Carbamidomethyl)		28.64		425.215
	DRNWLLR	2			26.97		486.771
	VFEHNMWDHMQWSKEEEAAAR	4	M6(Oxidation); M10(Oxidation)		25.58		666.539
	MHCPTVPDEK	2	C3(Carbamidomethyl)		25.38		405.184
	YQSGYHPVAPLGSR	1			21.16		511.26
	VFEHNMWDHMQWSK	1			17.41		625.609
P11388	DNA topoisomerase 2-alpha OS=Homo sapiens GN=TOP2A PE=1 SV=3 - [TOP2A_HUMAN]	174.276		1800.07		60		83
	Sequence	# PSMs	Modifications	IonScore CTRL	IonScore METTL8	m/z CTRL	m/z METTL8
	NSTECTLILTEGDSAK	1	C5(Carbamidomethyl)		109.58		869.91
	YSGPEDDAAISLAFSK	1			108.39		835.898
	GFQQISFVNSIATSK	2			80.98		813.927
	SVVSDLEADDVK	1			80.24		638.816
	HVDYVADQIVTK	2			78.6		694.363
	IFDEILVNAADNK	2			75.72		731.383
	QDEQVGLPGK	1			74.15		535.777
	KPSTSDDSDSNFEK	2			65.56		519.561
	TLAVSGLGVVGR	1			64.45		564.84
	MQSLDKDIVALMVR	1			63.5		540.294
	QIMENAEINNIIK	1			59.16		765.403
	VTIDPENNLISIWNNGK	2			58.4		964
	KEWLLGMLGAESAK	1			58.3		511.61
	ELILFSNSDNER	1			57.87		718.853
	FLEEFITPIVK	1			57.41		668.381
	YIFTMLSSLAR	2	M5(Oxidation)		54.33		659.347
	RDPALNSGVSQKPDPAK	1			54.11		593.984
	KVLFTCFK	1	C6(Carbamidomethyl)		52.89		521.79
	KYDTVLDILR	1			52.81		618.355
	RAYDIAGSTK	1			51.61		541.286
	LMDGEEPLPMLPSYK	1			51.15		860.42
	IMIMTDQDQDGSHIK	2	M2(Oxidation); M4(Oxidation)		49.66		588.602
	KNYEDEDSLK	2			49.29		620.789
	EYHTDTTVK	1			44.36		547.262
	DKLDETGNSLK	1			42.42		610.314
	RKPSTSDDSDSNFEK	1			42.27		571.596
	IKNENTEGSPQEDGVELEGLK	1			41.88		762.709
	YLEESDEDDLF	1			41.83		687.782
	LDDANDAGGR	1			41.28		502.226
	IMIMTDQDQDGSHIK	2	M4(Oxidation)		41.04		583.271
	EYFADMKR	1			40.96		530.251
	YGVFPLR	1			40.77		426.242
	GIPVVEHKVEK	2			40.26		617.862
	AYDIAGSTK	1			39.97		463.235
	TQMAEVLPSPR	1	M3(Oxidation)		38.92		622.818
	LMDGEEPLPMLPSYK	1	M2(Oxidation); M10(Oxidation)		37.27		876.414
	FTVETASR	1			36.56		455.734
	NKQEMAFYSLPEFEEWK	1			34.88		726.007
	VLFTCFK	1	C5(Carbamidomethyl)		33.88		457.743
	LCNIFSTK	1	C2(Carbamidomethyl)		32.75		491.754
	DKYGVFPLR	1			32.44		547.803
	FLYDDNQR	1			31.93		535.749
	GIPVVEHK	1			31.63		439.759
	MQSLDKDIVALMVR	2	M12(Oxidation)		31.61		545.625
	VIHEQVNHR	1			30.87		566.305
	NYEDEDSLK	1			30.45		556.739
	SIPSMVDGLKPGQR	2	M5(Oxidation)		29.72		500.932
	IPNFDVR	1			29.43		430.734
	GYDSDPVK	1			29.39		440.707
	MQSLDKDIVALMVR	1	M1(Oxidation); M12(Oxidation)		29.15		550.956
	SKGESDDFHMDFDSAVAPR	1	M10(Oxidation)		27.2		709.641
	LKYYGLR	1			26.96		456.769
	SKGESDDFHMDFDSAVAPR	1			26.94		528.484
	MTEEKLAEAER	1			26.12		436.215
	LMDGEEPLPMLPSYK	1	M10(Oxidation)		24.45		868.415
	AQVQLNKK	1			24.34		464.783
	NKQEMAFYSLPEFEEWK	1	M5(Oxidation)		23.61		731.338
	QTTLAFKPIKK	1			23.47		425.599
	KQTTLAFKPIK	1			22.53		425.598
	IVGLQYKK	1			22.45		474.797
	EKQDEQVGLPGK	2			20.43		443.235
	SIPSMVDGLKPGQR	1			20.43		495.6
	IVGLQYK	1			19.68		410.75
	EYFADMKR	1	M6(Oxidation)		18.79		538.248
	LQTSLTCNSMVLFDHVGCLK	1	C7(Carbamidomethyl); C18(Carbamidomethyl)		16.61		775.046
	EVTFVPGLYK	1			16.05		576.818
	DPALNSGVSQKPDPAK	1			15.4		812.42
	TPPLITDYREYHTDTTVK	2			11.93		717.362
	NPWSDSESDR	1			10.64		596.746
P04264	Keratin, type II cytoskeletal 1 OS=Homo sapiens GN=KRT1 PE=1 SV=6 - [K2C1_HUMAN]	65.999	2046.7	1638.41	42	37	65	50
	Sequence	# PSMs	Modifications	IonScore CTRL	IonScore METTL8	m/z CTRL	m/z METTL8
	GGGGGGYGSGGSSYGSGGGSYGSGGGGGGGR	3		63.69	136.48	1192.48	1192.48
	SGGGFSSGSAGIINYQR	3		110.28	110.44	829.4	829.399
	QISNLQQSISDAEQR	3		93.88	107.57	858.93	858.93
	SLNNQFASFIDKVR	4		52.97	90.67	819.932	819.932
	GSGGGSSGGSIGGR	3		98.2	83.66	546.755	546.755
	FLEQQNQVLQTKWELLQQVDTSTR	1			82.49		978.179
	SLNNQFASFIDK	2		96.36	79.8	692.349	692.348
	TNAENEFVTIKK	4		82.16	77.91	697.369	697.369
	SKAEAESLYQSK	4		56.32	76.11	670.838	670.84
	LNDLEDALQQAKEDLAR	2		67.04	74.16	648.001	648.002
	SLDLDSIIAEVK	4		70.57	71.82	651.861	651.862
	FLEQQNQVLQTK	2		73.89	71.51	738.396	738.396
	AEAESLYQSKYEELQITAGR	2		55.06	69.88	762.715	762.713
	THNLEPYFESFINNLR	1			68.23		665.33
	FSSCGGGGGSFGAGGGFGSR	2	C4(Carbamidomethyl)	122.17	64.99	883.37	883.369
	LALDLEIATYR	3		69.5	64.45	639.358	639.358
	TNAENEFVTIK	2		72.01	63	633.322	633.322
	NKLNDLEDALQQAK	3		91.96	62.67	800.418	533.95
	YEELQITAGR	4		65.85	55.23	590.303	590.302
	KDVDGAYMTK	2	M8(Oxidation)	24.39	51.88	572.271	572.272
	NSKIEISELNR	3		54.11	50.79	434.905	434.905
	LDSELKNMQDMVEDYR	2	M8(Oxidation); M11(Oxidation)	34.29	46.16	673.299	673.299
	IEISELNR	2		46.1	46.09	487.27	487.27
	AEAESLYQSK	2		40.56	44.39	563.274	563.273
	GSGGGSSGGSIGGRGSSSGGVK	2		42.78	40.99	584.614	584.614
	AQYEDIAQKSK	3		39.69	39.33	427.555	427.555
	GGSGGGGGGSSGGRGSGGGSSGGSIGGR	2		54.3	39.03	693.976	693.975
	THNLEPYFESFINNLRR	4			38.01		538.273
	SISISVAR	2		22.47	36.26	416.749	416.749
	YEDEINKR	1			34.64		533.762
	LLRDYQELMNTK	4	M9(Oxidation)	34.87	34.32	513.932	770.393
	SLVNLGGSK	2		34.16	33.73	437.753	437.754
	DVDGAYMTK	2		32.28	32.39	500.226	500.225
	LLRDYQELMNTK	4		40.66	29.44	762.397	762.396
	SGGGFSSGSAGIINYQRR	2		22.93	28.19	605.303	605.302
	TLLEGEESR	2		51.81	25.74	517.261	517.261
	DYQELMNTK	2		35.85	23.32	571.263	571.263
	DVDGAYMTK	2	M7(Oxidation)	31.36	19.71	508.224	508.223
	MSGECAPNVSVSVSTSHTTISGGGSR	1	C5(Carbamidomethyl)		19.34		855.725
	SEIDNVKK	1		35.11		466.756
	GENALKDAK	1		49.38		473.254
	AQYEDIAQK	1		40.28		533.265
	LRSEIDNVK	1		39.8		537.301
	KDVDGAYMTK	1		48.88		564.274
	NKYEDEINK	1		18.61		576.781
	DYQELMNTK	1	M6(Oxidation)	22.96		579.257
	NMQDMVEDYR	1		67.24		650.767
	NMQDMVEDYR	2	M5(Oxidation)	37.6		658.766
	NMQDMVEDYR	2	M2(Oxidation); M5(Oxidation)	16.16		666.763
	LNDLEDALQQAK	1		90.75		679.351
	WELLQQVDTSTR	1		79.58		738.376
	KQISNLQQSISDAEQR	1		56.41		615.653
	LDSELKNMQDMVEDYR	1	M8(Oxidation)	18.38		667.968
	GSYGSGGSSYGSGGGSYGSGGGGGGHGSYGSGSSSGGYR	1		20.09		1104.77
P11940	Polyadenylate-binding protein 1 OS=Homo sapiens GN=PABPC1 PE=1 SV=2 - [PABP1_HUMAN]	70.6259	188.452	1628.98	14	36	15	63
	Sequence	# PSMs	Modifications	IonScore CTRL	IonScore METTL8	m/z CTRL	m/z METTL8
	ALYDTFSAFGNILSCK	1	C15(Carbamidomethyl)		106.62		903.939
	SKVDEAVAVLQAHQAK	4		34.4	95.93	565.313	847.465
	KEFSPFGTITSAK	3		38.46	94.44	471.585	706.874
	IVATKPLYVALAQR	3		45.3	73.98	514.983	771.971
	ITGMLLEIDNSELLHMLESPESLR	1	M4(Oxidation); M16(Oxidation)		67.75		924.797
	LFPLIQAMHPTLAGK	4	M8(Oxidation)	10.89	63.02	551.645	826.963
	RSLGYAYVNFQQPADAER	1			61.09		695.675
	NLDDGIDDER	2		27.24	58.74	581.254	581.255
	SGVGNIFIK	1			55.99		467.772
	EFSPFGTITSAK	2		54.08	54.28	642.827	642.827
	SLGYAYVNFQQPADAER	2			54.22		643.643
	VDEAVAVLQAHQAK	2			54.2		493.603
	QAHLTNQYMQR	2			53.59		695.338
	NLDDGIDDERLR	3		43.62	53.49	477.567	715.846
	SKGFGFVCFSSPEEATK	2	C8(Carbamidomethyl)		52.51		626.629
	LFPLIQAMHPTLAGK	2			50.41		546.313
	ALDTMNFDVIK	1			49.97		633.823
	GFGFVCFSSPEEATK	2	C6(Carbamidomethyl)	31.64	49.45	831.875	831.876
	GYGFVHFETQEAAER	3		15.9	48.74	580.938	580.937
	NFGEDMDDER	1			45.93		614.232
	EFTNVYIK	1			45.85		507.269
	VMTDESGK	2	M2(Oxidation)		45.64		441.697
	VANTSTQTMGPRPAAAAAAATPAVR	1	M9(Oxidation)		45.5		799.748
	NFGEDMDDERLK	2	M6(Oxidation)		44.93		742.817
	GFGFVSFER	2		27.67	43.18	523.258	523.259
	NFGEDMDDER	1	M6(Oxidation)		41.36		622.231
	VMTDESGK	1			41.11		433.699
	AKEFTNVYIK	4		19.75	40.92	404.892	606.834
	YQGVNLYVK	2		12.93	38.49	542.295	542.295
	EREAELGAR	1			36.39		515.768
	KSGVGNIFIK	1			36.25		531.819
	VMMEGGR	2	M2(Oxidation); M3(Oxidation)		32.52		406.176
	NPQQHLNAQPQVTMQQPAVHVQGQEPLTASMLASAPPQEQK	1	M14(Oxidation)		30.77		1119.05
	FGPALSVK	1			30.61		409.742
	IMWSQR	1			26.62		410.71
	FSPAGPILSIR	1			26.51		579.338
	QAHLTNQYMQR	3	M9(Oxidation)	21.7	25.99	469.226	469.228
	AVTEMNGR	1	M5(Oxidation)		24.09		447.212
	NFGEDMDDERLK	2			22.82		490.216
	GFGFVSFERHEDAQK	1			22.21		585.282
	IMWSQR	1	M2(Oxidation)		21.17		418.707
	NPQQHLNAQPQVTMQQPAVHVQGQEPLTASMLASAPPQEQK	2	M14(Oxidation); M31(Oxidation)		18.59		1123.05
	KFEQMK	1			12.93		405.713
	ALDTMNFDVIK	1	M5(Oxidation)	36.27		641.82
P68371	Tubulin beta-4B chain OS=Homo sapiens GN=TUBB4B PE=1 SV=1 - [TBB4B_HUMAN]	49.799	1043.66	1571.05	22	24	46	60
	Sequence	# PSMs	Modifications	IonScore CTRL	IonScore METTL8	m/z CTRL	m/z METTL8
	GHYTEGAELVDSVLDVVR	3		90.01	106.56	653.666	653.665
	MSATFIGNSTAIQELFKR	1			94.01		672.019
	IMNTFSVVPSPK	3		56.15	88.58	660.353	660.351
	MSATFIGNSTAIQELFKR	2	M1(Oxidation)	20.8	80.99	677.351	677.349
	MSATFIGNSTAIQELFK	1	M1(Oxidation)		74.17		937.472
	LAVNMVPFPR	4	M5(Oxidation)	78.56	67.47	580.319	580.319
	LAVNMVPFPR	2		59.69	65.07	572.32	572.321
	IMNTFSVVPSPK	2	M2(Oxidation)	65.89	64.1	668.352	668.353
	ALTVPELTQQMFDAK	2			63.1		846.436
	EVDEQMLNVQNK	2	M6(Oxidation)	49.38	62.76	731.846	731.844
	LTTPTYGDLNHLVSATMSGVTTCLR	1	C23(Carbamidomethyl)		62.71		903.451
	EVDEQMLNVQNK	2		61.42	62.2	723.849	723.847
	GHYTEGAELVDSVLDVVRK	3			60.31		522.524
	LHFFMPGFAPLTSR	4		34.98	60.05	540.95	540.95
	LHFFMPGFAPLTSR	3	M5(Oxidation)	42.37	59.56	546.281	546.282
	ISEQFTAMFR	2		81.04	51.26	615.303	615.306
	MSMKEVDEQMLNVQNK	7	M1(Oxidation); M3(Oxidation)	48.7	45.03	652.632	652.633
	MSMKEVDEQMLNVQNK	1			44.56		641.97
	TAVCDIPPR	9	C4(Carbamidomethyl)	54.95	44.43	514.764	514.763
	YLTVAAVFR	4		26.78	44.35	520.3	520.3
	NMMAACDPR	4	M3(Oxidation); C6(Carbamidomethyl)	34.09	44.34	541.215	541.217
	MSMKEVDEQMLNVQNK	2	M1(Oxidation); M3(Oxidation); M10(Oxidation)	55	43.51	657.965	657.964
	FPGQLNADLR	4		66.1	43.06	565.801	565.802
	IREEYPDR	2		42.17	42.11	539.27	539.271
	LTTPTYGDLNHLVSATMSGVTTCLR	1	M17(Oxidation); C23(Carbamidomethyl)		42.04		908.782
	AVLVDLEPGTMDSVR	1			41.93		801.415
	MREIVHLQAGQCGNQIGAK	4	M1(Oxidation); C12(Carbamidomethyl)	46.73	38.17	532.271	709.355
	KLAVNMVPFPR	3		31.47	36.31	424.581	636.368
	FPGQLNADLRK	8		31.57	35.4	420.235	420.235
	EAESCDCLQGFQLTHSLGGGTGSGMGTLLISK	1	C5(Carbamidomethyl); C7(Carbamidomethyl); M25(Oxidation)		33.52		1109.85
	MSMKEVDEQMLNVQNK	6	M1(Oxidation)	39.11	32.61	647.302	647.302
	KEAESCDCLQGFQLTHSLGGGTGSGMGTLLISK	1	C6(Carbamidomethyl); C8(Carbamidomethyl); M26(Oxidation)		28.19		864.66
	NSSYFVEWIPNNVK	3		48.97	24.59	848.92	566.282
	NMMAACDPR	1	C6(Carbamidomethyl)		23.11		533.217
	AVLVDLEPGTMDSVR	2	M11(Oxidation)	40.32	20.47	809.41	809.409
	KLAVNMVPFPR	1	M6(Oxidation)		19.58		429.913
	EEYPDR	1		17.63		404.678
	INVYYNEATGGK	1		75.91		664.827
	ALTVPELTQQMFDAK	1	M11(Oxidation)	41.2		854.434
	EIVHLQAGQCGNQIGAK	1	C10(Carbamidomethyl)	36.45		608.313
P07437	Tubulin beta chain OS=Homo sapiens GN=TUBB PE=1 SV=2 - [TBB5_HUMAN]	49.639	1196.35	1540.82	22	25	51	63
	Sequence	# PSMs	Modifications	IonScore CTRL	IonScore METTL8	m/z CTRL	m/z METTL8
	GHYTEGAELVDSVLDVVR	3		90.01	106.56	653.666	653.665
	MAVTFIGNSTAIQELFKR	2	M1(Oxidation)	37.71	95.4	681.363	681.362
	IMNTFSVVPSPK	3		56.15	88.58	660.353	660.351
	ISVYYNEATGGK	1			69.25		651.321
	LAVNMVPFPR	4	M5(Oxidation)	78.56	67.47	580.319	580.319
	ALTVPELTQQVFDAK	7		72.1	66.24	830.45	553.97
	LAVNMVPFPR	2		59.69	65.07	572.32	572.321
	IMNTFSVVPSPK	2	M2(Oxidation)	65.89	64.1	668.352	668.353
	EVDEQMLNVQNK	2	M6(Oxidation)	49.38	62.76	731.846	731.844
	LTTPTYGDLNHLVSATMSGVTTCLR	1	C23(Carbamidomethyl)		62.71		903.451
	EVDEQMLNVQNK	2		61.42	62.2	723.849	723.847
	GHYTEGAELVDSVLDVVRK	3			60.31		522.524
	LHFFMPGFAPLTSR	4		34.98	60.05	540.95	540.95
	LHFFMPGFAPLTSR	3	M5(Oxidation)	42.37	59.56	546.281	546.282
	ISEQFTAMFR	2		81.04	51.26	615.303	615.306
	MSMKEVDEQMLNVQNK	7	M1(Oxidation); M3(Oxidation)	48.7	45.03	652.632	652.633
	MSMKEVDEQMLNVQNK	1			44.56		641.97
	TAVCDIPPR	9	C4(Carbamidomethyl)	54.95	44.43	514.764	514.763
	YLTVAAVFR	4		26.78	44.35	520.3	520.3
	NMMAACDPR	4	M3(Oxidation); C6(Carbamidomethyl)	34.09	44.34	541.215	541.217
	MSMKEVDEQMLNVQNK	2	M1(Oxidation); M3(Oxidation); M10(Oxidation)	55	43.51	657.965	657.964
	FPGQLNADLR	4		66.1	43.06	565.801	565.802
	IREEYPDR	2		42.17	42.11	539.27	539.271
	LTTPTYGDLNHLVSATMSGVTTCLR	1	M17(Oxidation); C23(Carbamidomethyl)		42.04		908.782
	MREIVHIQAGQCGNQIGAK	4	M1(Oxidation); C12(Carbamidomethyl)	46.73	38.17	532.271	709.355
	KLAVNMVPFPR	3		31.47	36.31	424.581	636.368
	FPGQLNADLRK	8		31.57	35.4	420.235	420.235
	AILVDLEPGTMDSVR	3	M11(Oxidation)	44.76	34.31	816.418	816.418
	EAESCDCLQGFQLTHSLGGGTGSGMGTLLISK	1	C5(Carbamidomethyl); C7(Carbamidomethyl); M25(Oxidation)		33.52		1109.85
	MSMKEVDEQMLNVQNK	6	M1(Oxidation)	39.11	32.61	647.302	647.302
	KEAESCDCLQGFQLTHSLGGGTGSGMGTLLISK	1	C6(Carbamidomethyl); C8(Carbamidomethyl); M26(Oxidation)		28.19		864.66
	NSSYFVEWIPNNVK	3		48.97	24.59	848.92	566.282
	FWEVISDEHGIDPTGTYHGDSDLQLDR	3		13.02	23.36	1034.81	1034.81
	NMMAACDPR	1	C6(Carbamidomethyl)		23.11		533.217
	KLAVNMVPFPR	1	M6(Oxidation)		19.58		429.913
	AILVDLEPGTMDSVR	3		75.49	12.25	808.422	808.422
	EEYPDR	1		17.63		404.678
	EIVHIQAGQCGNQIGAK	1	C10(Carbamidomethyl)	36.45		608.313
Q02880	DNA topoisomerase 2-beta OS=Homo sapiens GN=TOP2B PE=1 SV=3 - [TOP2B_HUMAN]	183.152		1499.07		56		68
	Sequence	# PSMs	Modifications	IonScore CTRL	IonScore METTL8	m/z CTRL	m/z METTL8
	YAGPEDDAAITLAFSK	1			143.62		834.909
	LQLEETMPSPYGR	1	M7(Oxidation)		76.36		768.869
	IFDEILVNAADNK	2			75.72		731.383
	GFQQISFVNSIATTK	1			75.23		820.936
	SLAVSGLGVIGR	1			74.71		564.841
	HVDYVVDQVVGK	2			73.87		679.359
	LDKDIVALMTR	2			69.96		637.859
	QIMENAEINNIIK	1			59.16		765.403
	NTVEITELPVR	1			58.53		635.853
	KLQLEETMPSPYGR	1	M8(Oxidation)		57.93		555.616
	ELILFSNSDNER	1			57.87		718.853
	EWLVGMLGAESTK	1			54.4		710.861
	LAQAEAAGLHK	1			53.97		554.809
	DKLDETGVALK	1			53.7		594.828
	DLIQMLVQR	2	M5(Oxidation)		53.54		566.313
	KVLFTCFK	1	C6(Carbamidomethyl)		52.89		521.79
	ASGSENEGDYNPGR	1			52.81		726.802
	DLIQMLVQR	1			50.02		558.316
	IMIMTDQDQDGSHIK	2	M2(Oxidation); M4(Oxidation)		49.66		588.602
	YIFTMLSTLAR	1	M5(Oxidation)		45.84		666.356
	TPTSSGKPSAK	1			44.93		530.786
	KTSFDQDSDVDIFPSDFPTEPPSLPR	1			44.45		979.796
	EYHTDTTVK	1			44.36		547.262
	LQLEETMPSPYGR	1			41.8		760.874
	IMIMTDQDQDGSHIK	2	M4(Oxidation)		41.04		583.271
	YGVFPLR	1			40.77		426.242
	NPWSDDESKSESDLEETEPVVIPR	1			40.49		920.09
	GIPVVEHKVEK	2			40.26		617.862
	LLFPAVDDNLLK	1			37.65		679.39
	HLTYNDFINK	2			36.9		422.215
	GTIQELGQNQYAVSGEIFVVDR	1			35.79		808.411
	VVEAVNSDSDSEFGIPK	1			34.64		896.933
	LPNYDAR	1			34.19		424.716
	SYDDAESLK	1			33.98		514.232
	VLFTCFK	1	C5(Carbamidomethyl)		33.88		457.743
	GKPSSDTVPKPK	1			33.65		414.235
	LSYYGLR	1			33.37		436.237
	LCNIFSTK	1	C2(Carbamidomethyl)		32.75		491.754
	FLYDDNQR	1			31.93		535.749
	GIPVVEHK	1			31.63		439.759
	KSYDDAESLK	1			31.46		578.279
	EYFADMER	1	M6(Oxidation)		31.17		538.721
	SIPSLVDGFKPGQR	1			30.56		500.944
	IKHFDGEDYTCITFQPDLSK	1	C11(Carbamidomethyl)		30.04		805.38
	VIHELANER	1			29.82		540.794
	VSIDPESNIISIWNNGK	1			29.41		943.488
	EIVNNVR	1			27.18		422.237
	AYDLAGSCR	1	C8(Carbamidomethyl)		25.34		506.729
	HGFLEEFITPIVK	1			24.72		510.616
	RAYDLAGSCR	1	C9(Carbamidomethyl)		22.56		584.781
	IVGLQYKK	1			22.45		474.797
	DKNMTCIK	1	M4(Oxidation); C6(Carbamidomethyl)		21.11		513.241
	GYESDPVK	1			21.02		447.714
	IVGLQYK	1			19.68		410.75
	TPALISDYKEYHTDTTVK	1			16.3		694.685
	EVTFVPGLYK	1			16.05		576.818
	LDKDIVALMTR	1	M9(Oxidation)		15.83		430.908
	SYVDLYVK	1			13.55		493.764
	MLDGLDPHPMLPNYK	1	M10(Oxidation)		10.94		586.285
	LSYYGLRK	1			10.48		500.286
P05165	Propionyl-CoA carboxylase alpha chain, mitochondrial OS=Homo sapiens GN=PCCA PE=1 SV=4 - [PCCA_HUMAN]	80.0081	1373.53	1459.72	39	36	57	50
	Sequence	# PSMs	Modifications	IonScore CTRL	IonScore METTL8	m/z CTRL	m/z METTL8
	LSSQEAASSFGDDR	2		79.46	121.22	735.329	735.328
	YSSAGTVEFLVDSK	2		24.59	93.6	751.874	751.871
	YSSAGTVEFLVDSKK	3		80.96	80.8	815.92	544.283
	MADEAVCVGPAPTSK	2	C7(Carbamidomethyl)	49.84	79.33	766.858	766.857
	MADALDNYVIR	2	M1(Oxidation)	76.73	77.98	648.816	648.815
	LQVEHPVTECITGLDLVQEMIR	2	C10(Carbamidomethyl); M20(Oxidation)	62.51	77.59	866.112	866.108
	MADALDNYVIR	2		82.65	77.07	640.82	640.82
	AMGEQAVALAR	2		69.87	69.74	558.795	558.795
	VTEDTSSVLR	2		62.3	67.94	553.787	553.787
	LSQYQEPLHLPGVR	4		47.46	65.48	546.298	818.944
	AQAVHPGYGFLSENKEFAR	3		43.89	62.99	531.018	707.689
	HIEIQVLGDK	2		49.65	61.94	576.325	576.324
	VVEEAPSIFLDAETR	3		68.18	58.52	559.29	838.43
	EAGGNMSIQFLGTVYK	1	M6(Oxidation)		58.35		865.925
	VVEEAPSIFLDAETRR	4		44.55	57.49	611.323	611.322
	FLSDVYPDGFK	2		42.48	57.01	644.315	644.316
	LSSQEAASSFGDDRLLIEK	2		53.5	56.42	689.351	689.351
	SYLNMDAIMEAIKK	4	M5(Oxidation)	40.32	56.2	548.276	548.277
	MPVIKPDIANWELSVK	2	M1(Oxidation)	35.93	55.88	619.337	619.338
	SYLNMDAIMEAIKK	3		21.6	55.31	542.946	542.946
	MADEAVCVGPAPTSK	2	M1(Oxidation); C7(Carbamidomethyl)	97.6	54.45	774.855	774.853
	INGWAVECR	2	C8(Carbamidomethyl)	46.6	53.18	552.766	552.766
	VYAEDPYK	2		52.59	51.59	492.738	492.736
	SYLNMDAIMEAIKK	2	M5(Oxidation); M9(Oxidation)	37.85	49.4	553.608	553.609
	RAMGEQAVALAR	2	M3(Oxidation)	52.72	49.37	430.231	430.233
	GVTHNIALLR	2		52.5	48.62	547.327	547.328
	HGNALWLNER	3		35.87	43.25	605.31	605.31
	VDSGIQPGSDISIYYDPMISK	3		37.17	42.21	762.372	762.37
	MPVIKPDIANWELSVK	1			41.52		614.006
	AQHFQENSR	2		29.91	39.7	558.762	558.764
	LAAELNKFMLEK	3	M9(Oxidation)	23.14	39.6	711.885	474.927
	KNFYFLEMNTR	2		26.01	39.14	488.244	488.244
	RAMGEQAVALAR	1			33.56		424.899
	AQAVHPGYGFLSENK	3		30.6	33.45	539.939	539.938
	TVAIHSDVDASSVHVK	3		60.7	32.26	555.625	416.969
	NFYFLEMNTR	2		49.08	29.36	667.813	667.812
	EIGYPVMIK	1	M7(Oxidation)		28.8		533.285
	LITYGSDR	1			27.98		462.742
	NFYFLEMNTR	2	M7(Oxidation)	39.07	27.27	675.81	675.811
	VYAEDPYKSFGLPSIGR	2		47.51	26.23	633.66	633.661
	IAWDDEETRDGFR	2		30.23	25.1	537.246	537.247
	VDSGIQPGSDISIYYDPMISK	2	M18(Oxidation)	12.52	17.76	1151.05	767.704
	KAEVNTIPGFDGVVK	3		35.95	17.75	525.291	525.29
	LITYGSDRTEALK	3		25.84	11.06	733.897	733.895
	SFGLPSIGR	1		39.95		467.261
	FVKGDISTK	1		29.87		497.782
	EIGYPVMIK	1		26.93		525.289
	IAWDDEETR	1		39.14		567.757
	KNFYFLEMNTR	1	M8(Oxidation)	33.13		493.575
	SYLNMDAIMEAIK	1	M5(Oxidation); M9(Oxidation)	71.13		765.862
	FLSDVYPDGFKGHMLTK	1	M14(Oxidation)	12.01		493.497
P19338	Nucleolin OS=Homo sapiens GN=NCL PE=1 SV=3 - [NUCL_HUMAN]	76.5684	247.709	1405.71	14	38	14	49
	Sequence	# PSMs	Modifications	IonScore CTRL	IonScore METTL8	m/z CTRL	m/z METTL8
	VTQDELKEVFEDAAEIR	2			96.99		664.67
	TEADAEKTFEEK	1			78.37		699.324
	GFGFVDFNSEEDAK	2		55.82	78.1	781.342	781.343
	GLSEDTTEETLKESFDGSVR	4			75.28		1100.51
	IVTDRETGSSK	1			73.55		596.811
	VEGTEPTTAFNLFVGNLNFNK	2			72.82		1156.58
	KFGYVDFESAEDLEK	1			71.1		592.95
	GLSEDTTEETLK	1			63.48		661.82
	QKVEGTEPTTAFNLFVGNLNFNK	1			61.74		856.774
	TLVLSNLSYSATEETLQEVFEK	2			61.6		834.426
	EAMEDGEIDGNK	1			60.05		654.273
	NDLAVVDVR	2		38.29	56.31	500.775	500.775
	SKGIAYIEFK	1			55.84		578.324
	SISLYYTGEK	1			54.9		580.794
	EAMEDGEIDGNKVTLDWAKPK	2	M3(Oxidation)		54.03		788.045
	TFEEKQGTEIDGR	2			53.89		755.361
	KVVVSPTK	2		31.41	52.31	429.277	429.276
	NSTWSGESK	2		38.17	51.35	498.225	498.226
	EAMEDGEIDGNKVTLDWAKPK	2			49.99		782.715
	EVFEDAAEIR	1			49.48		589.786
	FGYVDFESAEDLEK	2		13.06	49.44	824.873	824.872
	ESFDGSVR	1			48.6		448.708
	GYAFIEFASFEDAK	2		11.3	46.85	797.874	797.872
	ALELTGLK	2		46.04	44.58	422.761	422.76
	GQNQDYRGGK	1			41.8		561.767
	VTLDWAKPK	1			38.75		529.306
	KVAVATPAK	1			35.48		442.782
	VAVATPAKK	2		26.74	35.44	442.782	442.782
	EALNSCNKR	1	C6(Carbamidomethyl)		33.93		546.267
	VTQDELK	1			33.27		416.725
	VFGNEIKLEKPK	2		21.82	33.01	467.941	467.942
	SISLYYTGEKGQNQDYR	1			32.68		674.657
	GQNQDYR	1			30.85		440.699
	LELQGPR	2		30.71	27.61	406.735	406.735
	EAMEDGEIDGNK	1	M3(Oxidation)		27.37		662.273
	ALVATPGKK	2		29.09	25.7	442.783	442.783
	EALNSCNK	1	C6(Carbamidomethyl)		23.4		468.216
	AVTTPGKK	1			14.64		401.246
	ATFIKVPQNQNGK	1			10.24		482.269
	GFGFVDFNSEEDAKAAK	1			10.12		611.289
	QGTEIDGR	1		51.15		438.215
	TGISDVFAK	1		46.83		469.253
	GIAYIEFK	1		34.66		470.761
P11142	Heat shock cognate 71 kDa protein OS=Homo sapiens GN=HSPA8 PE=1 SV=1 - [HSP7C_HUMAN]	70.8542	1266.49	1370.53	31	27	50	45
	Sequence	# PSMs	Modifications	IonScore CTRL	IonScore METTL8	m/z CTRL	m/z METTL8
	NQVAMNPTNTVFDAK	2		34.49	93.9	825.4	825.401
	NQVAMNPTNTVFDAK	1	M5(Oxidation)		91.83		833.398
	IINEPTAAAIAYGLDK	4		87.95	81.91	830.45	553.969
	STAGDTHLGGEDFDNR	4		63.95	77.28	846.367	846.364
	NQVAMNPTNTVFDAKR	2		38.28	72.72	602.636	602.638
	SFYPEEVSSMVLTK	7	M10(Oxidation)	49.24	68.85	816.895	816.893
	NSLESYAFNMK	2	M10(Oxidation)	60.06	67.25	660.3	660.299
	FEELNADLFR	2		61.02	66.92	627.312	627.311
	ARFEELNADLFR	3		53.05	63.34	494.257	740.879
	NQVAMNPTNTVFDAKR	2	M5(Oxidation)	73.4	62.95	607.969	607.969
	IINEPTAAAIAYGLDKK	3		73.12	62.06	894.497	596.668
	QTQTFTTYSDNQPGVLIQVYEGER	2		11.74	56.98	925.446	925.447
	RFDDAVVQSDMK	4		48.66	56.69	470.893	705.839
	GPAVGIDLGTTYSCVGVFQHGK	2	C14(Carbamidomethyl)	37.56	56.67	755.043	755.045
	LDKSQIHDIVLVGGSTR	3		72.7	56.02	613.342	613.343
	VEIIANDQGNR	2		55.78	55.55	614.818	614.817
	DAGTIAGLNVLR	2		66.69	53.76	600.341	600.341
	TTPSYVAFTDTER	3		53.88	53.27	744.352	744.354
	ITITNDKGR	2		50.02	51.73	509.29	509.29
	NSLESYAFNMK	2		62.29	50.34	652.302	652.302
	LLQDFFNGK	2		44.31	49	541.287	541.287
	MVNHFIAEFK	4	M1(Oxidation)	25.79	48.46	417.878	626.313
	MKEIAEAYLGK	3	M1(Oxidation)	67.93	44.36	634.831	423.556
	LLQDFFNGKELNK	2		53.64	43.93	522.615	522.616
	MKEIAEAYLGK	3		53.2	40.73	418.225	418.225
	SQIHDIVLVGGSTR	4		61.42	39.84	741.406	741.407
	MVNHFIAEFK	2		29.16	39.78	412.546	412.546
	MVQEAEK	4	M1(Oxidation)	43.02	39.64	425.702	425.702
	VQVEYKGETK	2		49.7	35.45	590.814	590.815
	MVQEAEK	1			35.09		417.705
	HWPFMVVNDAGRPK	2	M5(Oxidation)	20.74	25.65	557.282	557.281
	TVTNAVVTVPAYFNDSQR	3		39.58	23.75	661.341	991.5
	MVNHFIAEFKR	1			23.56		464.58
	HWPFMVVNDAGRPK	1			19.03		551.95
	GTLDPVEK	1		33.52		429.732
	VCNPIITK	1	C2(Carbamidomethyl)	14.09		472.766
	EIAEAYLGK	1		35.67		497.266
	ATVEDEKLQGK	1		26.84		406.551
	MVNHFIAEFKR	1	M1(Oxidation)	38.59		469.909
	RFDDAVVQSDMK	1	M11(Oxidation)	40.6		713.834
	SFYPEEVSSMVLTK	1		13.14		808.898
P35908	Keratin, type II cytoskeletal 2 epidermal OS=Homo sapiens GN=KRT2 PE=1 SV=2 - [K22E_HUMAN]	65.3932	1124.34	1311.18	34	31	41	35
	Sequence	# PSMs	Modifications	IonScore CTRL	IonScore METTL8	m/z CTRL	m/z METTL8
	GGGFGGGSSFGGGSGFSGGGFGGGGFGGGR	3		83.47	139.03	1200.01	1200.01
	GSSSGGGYSSGSSSYGSGGR	2		92.88	124.94	870.855	870.859
	GGSGGGGSISGGGYGSGGGSGGR	2		60.58	106.67	871.378	871.377
	HGGGGGGFGGGGFGSR	5		38.4	90.55	440.866	660.794
	TSQNSELNNMQDLVEDYKK	2		47.2	89.02	752.685	752.687
	VDLLNQEIEFLK	2		25.96	84.83	730.903	730.904
	SKEEAEALYHSK	2		38.3	74.66	464.566	696.343
	FLEQQNQVLQTK	2		73.89	71.51	738.396	738.396
	AAFGGSGGRGSSSGGGYSSGSSSYGSGGR	2		72.58	70.31	834.36	834.354
	TSQNSELNNMQDLVEDYKK	2	M10(Oxidation)	62.36	68.16	758.018	758.015
	TAAENDFVTLK	2		10.89	67.38	604.812	604.812
	NVQDAIADAEQR	2		51.73	64.54	665.323	665.323
	TAAENDFVTLKK	4		84.65	60.05	668.858	668.858
	FASFIDKVR	2		47.61	55.58	541.804	541.803
	VLYDAEISQIHQSVTDTNVILSMDNSR	1	M23(Oxidation)		53.64		1022.17
	GGSISGGGYGSGGGK	2		54.62	51.39	599.278	599.28
	VDPEIQNVK	2		58.55	47.17	521.283	521.282
	IEISELNR	2		46.1	46.09	487.27	487.27
	AQYEEIAQR	1			43.88		554.274
	LQGEIAHVK	2		34.17	43.51	497.788	497.787
	DVDNAYMIK	2		39.74	39.58	534.755	534.755
	FASFIDK	2		38.88	39.23	414.219	414.218
	YLDGLTAER	3		43.39	36.95	519.267	519.266
	YEDEINKR	1			34.64		533.762
	RSTSSFSCLSR	1	C8(Carbamidomethyl)		33.78		429.876
	GFSSGSAVVSGGSRR	2		34.91	33.16	470.908	470.909
	SLVGLGGTK	2		43.14	32.29	416.251	416.25
	NKLNDLEEALQQAK	2		53.97	32.15	538.621	538.621
	DYQELMNVK	1			25.38		570.274
	NVQDAIADAEQRGEHALK	1			19.96		655.665
	HGDSLKEIK	1			13.77		513.783
	FGGFGGPGGVGGLGGPGGFGPGGYPGGIHEVSVNQSLLQPLNVK	1			12.9		1023.78
	LLEGEECR	1	C7(Carbamidomethyl)	41.08		503.237
	STSSFSCLSR	1	C7(Carbamidomethyl)	40.2		566.259
	KLLEGEECR	1	C8(Carbamidomethyl)	44.68		567.285
	GFSSGSAVVSGGSR	1		77.97		627.806
	LNDLEEALQQAK	1		43.08		686.36
	LLRDYQELMNVK	1		29.17		507.94
	VDPEIQNVKAQER	1		26.02		509.271
	LLRDYQELMNVK	1	M9(Oxidation)	21.64		513.273
	GGSSSGGGYGSGGGGSSSVK	1		80.77		794.845
	YGSGGGSKGGSISGGGYGSGGGK	1		27.24		630.957
	GGGGGGFRGFSSGSAVVSGGSR	1		23.83		633.974
	GGSISGGGYGSGGGKHSSGGGSR	2		13.91		641.628
Q9BVA1	Tubulin beta-2B chain OS=Homo sapiens GN=TUBB2B PE=1 SV=1 - [TBB2B_HUMAN]	49.9209	945.845	1278.99	18	21	43	53
	Sequence	# PSMs	Modifications	IonScore CTRL	IonScore METTL8	m/z CTRL	m/z METTL8
	GHYTEGAELVDSVLDVVR	3		90.01	106.56	653.666	653.665
	MSATFIGNSTAIQELFKR	1			94.01		672.019
	MSATFIGNSTAIQELFKR	2	M1(Oxidation)	20.8	80.99	677.351	677.349
	MSATFIGNSTAIQELFK	1	M1(Oxidation)		74.17		937.472
	LAVNMVPFPR	4	M5(Oxidation)	78.56	67.47	580.319	580.319
	LAVNMVPFPR	2		59.69	65.07	572.32	572.321
	EVDEQMLNVQNK	2	M6(Oxidation)	49.38	62.76	731.846	731.844
	LTTPTYGDLNHLVSATMSGVTTCLR	1	C23(Carbamidomethyl)		62.71		903.451
	EVDEQMLNVQNK	2		61.42	62.2	723.849	723.847
	GHYTEGAELVDSVLDVVRK	3			60.31		522.524
	LHFFMPGFAPLTSR	4		34.98	60.05	540.95	540.95
	LHFFMPGFAPLTSR	3	M5(Oxidation)	42.37	59.56	546.281	546.282
	ISEQFTAMFR	2		81.04	51.26	615.303	615.306
	MSMKEVDEQMLNVQNK	7	M1(Oxidation); M3(Oxidation)	48.7	45.03	652.632	652.633
	MSMKEVDEQMLNVQNK	1			44.56		641.97
	TAVCDIPPR	9	C4(Carbamidomethyl)	54.95	44.43	514.764	514.763
	NMMAACDPR	4	M3(Oxidation); C6(Carbamidomethyl)	34.09	44.34	541.215	541.217
	MSMKEVDEQMLNVQNK	2	M1(Oxidation); M3(Oxidation); M10(Oxidation)	55	43.51	657.965	657.964
	FPGQLNADLR	4		66.1	43.06	565.801	565.802
	IREEYPDR	2		42.17	42.11	539.27	539.271
	LTTPTYGDLNHLVSATMSGVTTCLR	1	M17(Oxidation); C23(Carbamidomethyl)		42.04		908.782
	MREIVHIQAGQCGNQIGAK	4	M1(Oxidation); C12(Carbamidomethyl)	46.73	38.17	532.271	709.355
	KLAVNMVPFPR	3		31.47	36.31	424.581	636.368
	FPGQLNADLRK	8		31.57	35.4	420.235	420.235
	AILVDLEPGTMDSVR	3	M11(Oxidation)	44.76	34.31	816.418	816.418
	MSMKEVDEQMLNVQNK	6	M1(Oxidation)	39.11	32.61	647.302	647.302
	YLTVAAIFR	1			31.12		527.308
	NSSYFVEWIPNNVK	3		48.97	24.59	848.92	566.282
	NMMAACDPR	1	C6(Carbamidomethyl)		23.11		533.217
	KLAVNMVPFPR	1	M6(Oxidation)		19.58		429.913
	INVYYNEATGNK	1			18.91		693.337
	AILVDLEPGTMDSVR	3		75.49	12.25	808.422	808.422
	EEYPDR	1		17.63		404.678
	EIVHIQAGQCGNQIGAK	1	C10(Carbamidomethyl)	36.45		608.313
P08107	Heat shock 70 kDa protein 1A/1B OS=Homo sapiens GN=HSPA1A PE=1 SV=5 - [HSP71_HUMAN]	70.009	1037.27	1258.25	29	33	43	50
	Sequence	# PSMs	Modifications	IonScore CTRL	IonScore METTL8	m/z CTRL	m/z METTL8
	IINEPTAAAIAYGLDR	3		82.26	88.3	563.306	844.453
	ELEQVCNPIISGLYQGAGGPGPGGFGAQGPK	1	C6(Carbamidomethyl)		74.31		1019.17
	FEELCSDLFR	2	C5(Carbamidomethyl)	70.95	68.76	658.303	658.303
	AAAIGIDLGTTYSCVGVFQHGK	1	C14(Carbamidomethyl)		68.13		755.715
	NQVALNPQNTVFDAKR	4		67.78	67.26	605.655	605.655
	AFYPEEISSMVLTK	7	M10(Oxidation)	28.25	61.15	815.904	544.272
	DAGVIAGLNVLR	2		44.09	59.99	599.351	599.352
	FGDPVVQSDMK	2		57.26	57.9	611.791	611.791
	VEIIANDQGNR	2		55.78	55.55	614.818	614.817
	LDKAQIHDLVLVGGSTR	4		63.37	54.47	608.011	608.009
	ARFEELCSDLFR	3	C7(Carbamidomethyl)	41.54	53.66	514.917	514.917
	TTPSYVAFTDTER	3		53.88	53.27	744.352	744.354
	CQEVISWLDANTLAEKDEFEHK	1	C1(Carbamidomethyl)		53.23		888.086
	QTQIFTTYSDNQPGVLIQVYEGER	1			52.54		929.46
	ITITNDKGR	2		50.02	51.73	509.29	509.29
	NALESYAFNMK	2	M10(Oxidation)	42.35	50.6	652.303	652.303
	VQVSYKGETK	2		47.66	49.85	569.811	569.812
	LLQDFFNGR	2		48.33	48.43	555.291	555.29
	ATAGDTHLGGEDFDNR	2		51.66	48.28	559.248	559.249
	LVNHFVEEFKR	5		42.01	43.26	473.258	473.258
	AFYPEEISSMVLTK	4		47.18	42.31	807.908	538.941
	LSKEEIER	2		34.73	41.35	502.274	502.276
	KFGDPVVQSDMK	4		39.55	41.17	675.839	450.895
	HWPFQVINDGDKPK	2		45.02	40.2	560.952	560.954
	MVQEAEK	4	M1(Oxidation)	43.02	39.64	425.702	425.702
	KFGDPVVQSDMK	3	M11(Oxidation)	46.75	39.07	456.228	683.835
	FGDPVVQSDMK	2	M10(Oxidation)	47.57	38.31	619.789	619.79
	MVQEAEK	1			35.09		417.705
	DNNLLGR	1			34.88		401.214
	STLEPVEK	2		44.8	34.63	451.745	451.746
	SAVEDEGLKGK	1			34.13		566.797
	DISQNKR	1			31.5		430.732
	LLQDFFNGRDLNK	2		20.76	31.23	527.281	527.278
	NQVALNPQNTVFDAK	2		32.1	29.68	829.93	829.927
	MKEIAEAYLGYPVTNAVITVPAYFNDSQR	1	M1(Oxidation)		25.96		1092.88
	LVNHFVEEFK	3		35.15	21.8	631.331	421.223
	FGDPVVQSDMKHWPFQVINDGDKPK	1			19.61		721.856
	AEDEVQR	1		29.66		423.7
	YKAEDEVQR	1		38.89		569.282
	AMTKDNNLLGR	1	M2(Oxidation)	25.3		416.884
	NALESYAFNMK	1		56.88		644.305
	AQIHDLVLVGGSTR	1		42.83		489.276
	SINPDEAVAYGAAVQAAILMGDK	1		96.14		768.722
Q7L2E3	Putative ATP-dependent RNA helicase DHX30 OS=Homo sapiens GN=DHX30 PE=1 SV=1 - [DHX30_HUMAN]	133.855		1232.52		39		47
	Sequence	# PSMs	Modifications	IonScore CTRL	IonScore METTL8	m/z CTRL	m/z METTL8
	ATISLSDSDLLR	1			88.8		645.849
	ENYLEENLLYAPSLR	2			82.2		912.466
	AVDEAVILLQEIGVLDQR	2			81.87		661.036
	GSSFEMTDDDSAIR	1	M6(Oxidation)		78		773.819
	LSQSLLELWR	1			75.47		622.853
	VSCLETVWVSR	1	C3(Carbamidomethyl)		73.26		668.339
	GVLMAGLYPNLIQVR	1			69.98		822.469
	GSSFEMTDDDSAIR	1			69		765.822
	TPLENLVLQAK	1			66.45		613.362
	NLMQFHTVGTK	2	M3(Oxidation)		64.15		646.326
	LVLMSATGDNER	1	M4(Oxidation)		61.81		661.325
	LQEALGMHESK	1	M7(Oxidation)		61.33		629.81
	SGNILLHK	1			59.39		441.263
	AIVLAAIFR	1			58.11		487.313
	VIQIATSSSTAK	1			55.73		603.339
	ALLSHDSGSDHLAFVR	2			51.17		575.629
	ISAVSVAQR	1			50.17		465.771
	IPQLLLER	1			44.84		491.308
	GVLMAGLYPNLIQVR	1	M4(Oxidation)		44.71		830.464
	WLTYFMAVK	1			42.12		579.805
	TAVEFLSK	1			40.3		447.751
	LQEALGMHESK	1			37.96		621.81
	GPCGSFDVR	1	C3(Carbamidomethyl)		37.63		497.723
	NELFDAAK	1			37.58		454.229
	KIETFLNHYPVESSWIAPELR	1			37.24		633.085
	EHYLEDILAK	1			37.17		615.82
	SVEVEGYGSKK	1			33.27		591.804
	VSHELGPSLR	1			32.96		547.8
	GEPGGILCFLPGWQEIK	1	C8(Carbamidomethyl)		32.68		950.984
	DSSQVHPLAVLLLTDGDVHIR	1			31.87		572.062
	NLMQFHTVGTK	1			30.77		425.888
	MVPFQVPEILR	1	M1(Oxidation)		30.01		672.871
	NVGFQVR	1			28.8		410.227
	KLQSNPSLEGVSHVIVDEVHER	1			28.67		618.825
	GWGLLGPR	1			27.94		428.245
	YFGGCPVIK	1	C5(Carbamidomethyl)		26.49		520.765
	RISAVSVAQR	1			23.51		543.823
	QLNPESIRPGGPGGLSR	1			23.39		578.981
	NNEPLTHAMYNLASLR	1	M9(Oxidation)		23.14		620.641
	GGALLFCTVGILLR	1	C7(Carbamidomethyl)		23.08		745.431
	DSGPLSDPITGKPYVPLLEAEEVR	1			20.87		861.451
	AIFQQPPVGVRK	1			16.5		447.266
	FSLDSFR	1			13.7		436.218
P61247	40S ribosomal protein S3a OS=Homo sapiens GN=RPS3A PE=1 SV=2 - [RS3A_HUMAN]	29.9257	141.341	1188.15	8	25	10	50
	Sequence	# PSMs	Modifications	IonScore CTRL	IonScore METTL8	m/z CTRL	m/z METTL8
	VFEVSLADLQNDEVAFR	4		38.8	94.91	976.491	976.491
	ACQSIYPLHDVFVR	3	C2(Carbamidomethyl)	27.24	94.53	568.956	852.931
	TSYAQHQQVR	4		31.19	80.76	406.539	609.305
	LMELHGEGSSSGK	3	M2(Oxidation)	30.57	78.41	449.879	674.313
	EVQTNDLKEVVNK	3			76.36		758.404
	NCLTNFHGMDLTR	2	C2(Carbamidomethyl)		64.61		789.861
	VFEVSLADLQNDEVAFRK	4			64.56		694.029
	LMELHGEGSSSGK	2			58.33		666.316
	TTDGYLLR	2		53.85	54.61	469.751	469.75
	KTSYAQHQQVR	1			47.36		449.237
	LITEDVQGK	2		45.88	46.23	501.777	501.777
	KVVDPFSK	1			46.21		460.266
	LIPDSIGKDIEK	2			45.08		664.375
	ATGDETGAK	1			44.97		425.201
	APAMFNIR	1	M4(Oxidation)		44.58		468.242
	FELGKLMELHGEGSSSGK	2	M7(Oxidation)		41.57		641.316
	FKLITEDVQGK	1			38.88		639.358
	MMEIMTR	2	M1(Oxidation)		38.73		464.208
	KDWYDVK	1			38.03		477.24
	APAMFNIR	2			34.78		460.245
	NCLTNFHGMDLTR	3	C2(Carbamidomethyl); M9(Oxidation)	18.07	34.65	532.242	532.242
	VVDPFSKK	1			31.42		460.266
	ACQSIYPLHDVFVRK	2	C2(Carbamidomethyl)		30.42		458.992
	DKMCSMVK	1	C4(Carbamidomethyl)		28.83		499.727
	MMEIMTR	1	M1(Oxidation); M5(Oxidation)		27.84		472.205
	EVQTNDLK	1			27.64		473.746
	ADGYEPPVQESV	2		13.49	25.4	645.796	645.794
	MMEIMTR	1	M1(Oxidation); M2(Oxidation); M5(Oxidation)		24.95		480.203
	MMEIMTR	1			23.61		456.211
	DKMCSMVK	1	C4(Carbamidomethyl); M6(Oxidation)		18.95		507.724
	KMMEIMTR	1	M3(Oxidation); M6(Oxidation)		17.57		536.253
	VERADGYEPPVQESV	1			15.9		837.899
	DKMCSMVK	1	M3(Oxidation); C4(Carbamidomethyl); M6(Oxidation)		10.75		515.722
P46777	60S ribosomal protein L5 OS=Homo sapiens GN=RPL5 PE=1 SV=3 - [RL5_HUMAN]	34.3407	37.0533	1166.87	3	23	3	63
	Sequence	# PSMs	Modifications	IonScore CTRL	IonScore METTL8	m/z CTRL	m/z METTL8
	GAVDGGLSIPHSTK	1			98.24		669.854
	VGLTNYAAAYCTGLLLAR	4	C11(Carbamidomethyl)	14.73	96.09	643.01	964.01
	GAVDGGLSIPHSTKR	2			77.05		747.904
	YLMEEDEDAYKK	2			74.58		767.341
	NSVTPDMMEEMYKK	2			63.03		568.254
	FPGYDSESKEFNAEVHR	2			60.56		671.312
	TTTGNKVFGALK	1			59.64		412.904
	RFPGYDSESK	3			54.6		593.279
	DIICQIAYAR	1	C4(Carbamidomethyl)		54.07		611.816
	HIMGQNVADYMR	2			52.09		717.834
	HIMGQNVADYMR	2	M3(Oxidation)		51.13		484.223
	IEGDMIVCAAYAHELPK	2	C8(Carbamidomethyl)	34.27	48.76	639.646	639.646
	NSVTPDMMEEMYK	1			47.61		787.829
	EFNAEVHRK	1			46.16		565.291
	YLMEEDEDAYKK	1	M3(Oxidation)		45.8		775.334
	VTNRDIICQIAYAR	2	C8(Carbamidomethyl)		45.49		564.967
	KHIMGQNVADYMR	1	M12(Oxidation)		39.7		526.921
	LVIQDKNK	1			38.76		479.289
	MSLAQKK	2	M1(Oxidation)		35.34		411.231
	EGKTDYYAR	1			34.96		551.764
	EFNAEVHR	1			34.82		501.244
	KHIMGQNVADYMR	1			33.85		521.59
	FPGYDSESK	2			33.84		515.231
	RLVIQDK	1			28.62		436.272
	KHIMGQNVADYMR	1	M4(Oxidation); M12(Oxidation)		27.59		532.254
	IEGDMIVCAAYAHELPK	1	M5(Oxidation); C8(Carbamidomethyl)		27.25		644.978
	NSVTPDMMEEMYKK	3	M7(Oxidation)		26.12		573.587
	NKYNTPK	1			20.61		432.733
	NSVTPDMMEEMYK	6	M8(Oxidation)		17.64		795.828
	NSVTPDMMEEMYK	3	M7(Oxidation); M8(Oxidation)		14.54		803.826
	NSVTPDMMEEMYKK	8	M7(Oxidation); M11(Oxidation)		12.87		578.917
	AHAAIRENPVYEK	1			12.86		499.931
	NSVTPDMMEEMYKK	2	M7(Oxidation); M8(Oxidation); M11(Oxidation)		11.35		584.25
	IYEGQVEVTGDEYNVESIDGQPGAFTCYLDAGLAR	1	C27(Carbamidomethyl)	21.38		1279.59
P35527	Keratin, type I cytoskeletal 9 OS=Homo sapiens GN=KRT9 PE=1 SV=3 - [K1C9_HUMAN]	62.0268	997.42	1141.78	23	24	38	35
	Sequence	# PSMs	Modifications	IonScore CTRL	IonScore METTL8	m/z CTRL	m/z METTL8
	HGVQELEIELQSQLSK	1			144.7		919.485
	GGSGGSHGGGSGFGGESGGSYGGGEEASGSGGGYGGGSGK	2		49.54	141.43	1075.1	1075.09
	GGGGSFGYSYGGGSGGGFSASSLGGGFGGGSR	2			126.19		1353.08
	GSRGGSGGSYGGGGSGGGYGGGSGSR	1			101.15		697.965
	GGSGGSYGGGGSGGGYGGGSGSR	4		100.76	71.37	896.367	597.915
	LASYLDKVQALEEANNDLENK	2		41.87	71.19	793.067	793.066
	IKFEMEQNLR	5	M5(Oxidation)	40.92	66.29	441.896	441.895
	FSSSGGGGGGGRFSSSSGYGGGSSR	1			65.3		733.652
	HGVQELEIELQSQLSKK	2		60.37	63.5	656.025	656.025
	QEYEQLIAK	2		58.24	62.16	561.296	561.295
	FSSSSGYGGGSSR	3		63.91	56.06	618.267	618.268
	FSSSGGGGGGGR	4		44.08	51.18	491.72	491.72
	QVLDNLTMEK	2		49.52	47.62	595.807	595.808
	IKFEMEQNLR	3		39.22	46.81	436.564	436.564
	KGPAAIQK	2		34.1	46.76	406.753	406.753
	STMQELNSR	2	M3(Oxidation)	58.32	44.87	541.251	541.251
	STMQELNSR	2		40.96	42.39	533.254	533.252
	SDLEMQYETLQEELMALKK	1	M5(Oxidation); M15(Oxidation)		40.47		777.707
	SDLEMQYETLQEELMALKK	1	M15(Oxidation)		37.47		772.375
	MTLDDFR	2		37.04	36.6	449.211	449.21
	QGVDADINGLR	2		75.61	36.55	579.299	579.296
	DIENQYETQITQIEHEVSSSGQEVQSSAK	2		11.72	35.3	1088.84	816.884
	SLEDTKNR	2		28.5	31.27	481.749	481.749
	MTLDDFR	3	M1(Oxidation)	42.06	24.5	457.208	457.208
	TLLDIDNTRMTLDDFR	1			21.19		646.99
	QFSSSYLSR	2		51.11	20.75	537.764	537.764
	TLNDMRQEYEQLIAK	4	M5(Oxidation)	39.46	16.82	934.463	623.311
	TLNDMRQEYEQLIAK	3		24.35	15.03	617.98	926.469
	VQALEEANNDLENKIQDWYDK	1			13.17		845.736
	LASYLDK	1		39.89		405.224
	TLLDIDNTR	2		38.93		530.784
	FEMEQNLR	1		27.03		533.753
	FEMEQNLR	1	M3(Oxidation)	58.21		541.751
	QVLDNLTMEK	1	M8(Oxidation)	54.87		603.806
	SGGGGGGGLGSGGSIR	1		81.41		616.803
	VQALEEANNDLENK	1		53.29		793.886
	EIETYHNLLEGGQEDFESSGAGK	1		96.37		1255.57
P38646	Stress-70 protein, mitochondrial OS=Homo sapiens GN=HSPA9 PE=1 SV=2 - [GRP75_HUMAN]	73.6348	958.61	1136.62	35	32	46	45
	Sequence	# PSMs	Modifications	IonScore CTRL	IonScore METTL8	m/z CTRL	m/z METTL8
	STNGDTFLGGEDFDQALLR	3		50.22	99.65	1028.48	1028.48
	VINEPTAAALAYGLDK	4		87.53	76.65	823.444	823.443
	QAVTNPNNTFYATK	2		39.21	74.92	784.889	784.889
	DAGQISGLNVLR	2		76.88	70.34	621.844	621.844
	TTPSVVAFTADGER	3		55.2	68.63	725.862	725.863
	VQQTVQDLFGR	2		65.75	67.61	645.843	645.843
	MKETAENYLGHTAK	3		31.36	66.31	531.596	531.595
	EQQIVIQSSGGLSKDDIENMVK	2		20.77	63.82	806.74	806.744
	SDIGEVILVGGMTR	2		40.21	60.44	723.885	723.885
	LLGQFTLIGIPPAPR	2		65.51	60.15	796.979	796.98
	QAASSLQQASLK	2		89.63	58.66	616.336	616.335
	SQVFSTAADGQTQVEIK	1			57.98		904.958
	AMQDAEVSKSDIGEVILVGGMTR	2	M2(Oxidation); M21(Oxidation)	38.31	56.47	813.403	813.4
	KDSETGENIR	2		40.58	55.68	574.781	574.78
	VLENAEGAR	2		53.11	52.73	479.751	479.752
	MKETAENYLGHTAK	3	M1(Oxidation)	33.04	52.33	536.93	804.889
	AMQDAEVSKSDIGEVILVGGMTR	2	M2(Oxidation)		52.01		808.072
	SDIGEVILVGGMTR	2	M12(Oxidation)	38.34	50.46	731.882	731.878
	AQFEGIVTDLIR	4		64.82	49.35	681.375	681.376
	NAVITVPAYFNDSQR	2		22.46	47.49	847.927	847.925
	ETGVDLTKDNMALQR	3	M11(Oxidation)	37.08	42.57	569.618	569.618
	EMAGDNKLLGQFTLIGIPPAPR	1			39.31		780.09
	LYSPSQIGAFVLMK	4	M13(Oxidation)	15.84	39.05	523.95	523.95
	EQQIVIQSSGGLSKDDIENMVK	2	M20(Oxidation)	27.52	36.96	812.077	812.076
	ETGVDLTK	2		37.23	35.15	431.729	431.728
	LFEMAYK	2		34.57	34.3	451.228	451.229
	AMQDAEVSK	2	M2(Oxidation)	46.37	31.57	497.729	497.73
	RYDDPEVQK	2		45.19	31.38	575.282	575.282
	LKEEISK	2		42.72	31.15	423.75	423.751
	NAEKYAEEDR	2		31.78	29.7	408.854	612.777
	DSETGENIR	2		45.09	27.06	510.734	510.734
	AQFEGIVTDLIRR	2		18.84	26.46	506.619	506.619
	AMQDAEVSK	2		28.54	26.18	489.732	489.733
	YAEEDRR	1			25.88		469.72
	LFEMAYKK	1			24.83		515.276
	VEAVNMAEGIIHDTETK	2		28.86	22.66	619.639	619.638
	LVGMPAKR	1	M4(Oxidation)		21.19		444.26
	LYSPSQIGAFVLMK	1			16.69		518.618
	DNMALQR	1	M3(Oxidation)	28.56		432.205
	NTTIPTKK	1		28.07		451.769
	LFEMAYK	1	M4(Oxidation)	37.65		459.225
	YDDPEVQK	1		19.83		497.23
	ETAENYLGHTAK	1		13.19		445.218
	ASNGDAWVEAHGK	1		41.56		447.878
	YDDPEVQKDIK	1		24.94		450.558
	EQQIVIQSSGGLSK	1		18.15		737.399
	VCQGEREMAGDNK	1	C2(Carbamidomethyl); M8(Oxidation)	10.34		503.886
	ETGVDLTKDNMALQR	1		42.99		564.286
Q96I24	Far upstream element-binding protein 3 OS=Homo sapiens GN=FUBP3 PE=1 SV=2 - [FUBP3_HUMAN]	61.6022	1073.28	1105.19	33	32	51	47
	Sequence	# PSMs	Modifications	IonScore CTRL	IonScore METTL8	m/z CTRL	m/z METTL8
	IQFKPDDGISPER	4		52.51	73.17	501.26	751.385
	RPLDDGVGNQLGALVHQR	5		68.55	72.71	487.015	649.017
	QQVAFYGQTLGQAQAHSQEQ	4		53.68	70.23	740.352	1110.03
	MGGGSIEVSVPR	2		76.15	61.8	594.805	594.805
	MGGGSIEVSVPR	1	M1(Oxidation)		61.25		602.804
	IQNDAGVR	2		44.68	59.72	436.733	436.733
	FAVGIVIGR	2		58.81	59.09	466.29	466.289
	MVMIQDGPLPTGADKPLR	6	M1(Oxidation)	64.08	55.05	652.34	652.34
	SINQQSGAHVELQR	3		91	54.34	783.903	522.936
	GRGDWSVGAPGGVQEITYTVPADK	1			53.72		820.742
	DGFGGLAAAR	2		51.4	53.55	467.741	467.74
	TVITEEFKVPDK	3		59.56	51.48	703.382	469.257
	IQIASESSGIPERPCVLTGTPESIEQAKR	2	C15(Carbamidomethyl)	30.95	51.25	789.161	789.161
	LLGQIVDR	2		50.07	51.13	457.277	457.277
	MVMIQDGPLPTGADKPLR	3	M1(Oxidation); M3(Oxidation)	35.15	50.44	986.004	986.006
	AEGFVDALHR	2		60.96	49.06	557.786	557.785
	GDWSVGAPGGVQEITYTVPADK	3		43.98	46.16	749.703	749.702
	EKDQADFR	2		43.95	45.78	504.741	504.741
	IQAESGCK	2	C7(Carbamidomethyl)	42.24	42.94	446.713	446.714
	GVPQQIEVAR	4		59.41	41.96	548.809	548.809
	IQIASESSGIPERPCVLTGTPESIEQAK	2	C15(Carbamidomethyl)	27.13	41.64	999.845	999.843
	AAQVMGPPDR	3	M5(Oxidation)	42.57	41.54	529.258	529.26
	AAQVMGPPDR	2		50.98	41.51	521.261	521.26
	EMVLEIIR	2		33.11	40.61	501.785	501.786
	MVGFIIGR	2		40.1	40.09	446.757	446.757
	MVGFIIGR	2	M1(Oxidation)	35.28	38.4	454.755	454.755
	EMVLEIIR	2	M2(Oxidation)	32.43	37.08	509.784	509.783
	AWEDYYK	2		22.28	33.75	487.718	487.717
	QSHAASAAPQASSPPDYTMAWAEYYR	1			31.54		952.758
	NGPGFHNDIDSNSTIQEILIPASK	2		42.76	31.01	856.428	856.426
	TVITEEFK	2		25.2	28.5	483.762	483.761
	AWEDYYKK	2		26.31	28.01	551.763	551.764
	ITGDAFKVQQAR	2		22.97	26.7	445.245	445.246
	NPPPNSDPNLR	3		18.64	20.65	610.805	610.804
	NPPPNSDPNLRR	2		18.08	20.24	459.572	688.858
	VGGTNLGAPGAFGQSPFSQPPAPPHQNTFPPR	3		13.6	18.09	1076.87	1076.87
	MVMIQDGPLPTGADKPLR	3		32.01	16.64	647.01	970.008
	SSGCFPNMAAK	2	C4(Carbamidomethyl); M8(Oxidation)	14.29	14.21	593.256	593.257
	QSHAASAAPQASSPPDYTMAWAEYYR	1	M19(Oxidation)		12.08		958.093
	NGEMIKK	1		31.42		410.224
	KIQNDAGVR	1		46.98		500.78
	IDSIPHLNNSTPLVDPSVYGYGVQK	1		61.04		905.132
P13645	Keratin, type I cytoskeletal 10 OS=Homo sapiens GN=KRT10 PE=1 SV=6 - [K1C10_HUMAN]	58.7917	1448.61	1094.56	33	26	46	34
	Sequence	# PSMs	Modifications	IonScore CTRL	IonScore METTL8	m/z CTRL	m/z METTL8
	SGGGGGGGGCGGGGGVSSLR	2	C10(Carbamidomethyl)	109.67	103.48	775.342	775.341
	ALEESNYELEGK	2		86.18	86.5	691.326	691.328
	QSLEASLAETEGR	3		88.03	85.03	695.844	695.843
	GSSGGGCFGGSSGGYGGLGGFGGGSFR	3	C7(Carbamidomethyl)	45.65	77.38	781.662	1171.99
	VTMQNLNDR	2	M3(Oxidation)	73.43	70.14	553.767	553.768
	SLLEGEGSSGGGGR	2		52.82	67.65	631.802	631.799
	LKYENEVALR	5		52.2	67.34	617.843	617.843
	SQYEQLAEQNR	2		67.97	67.15	683.323	683.322
	SQYEQLAEQNRK	4		50.32	63.88	747.37	747.374
	LENEIQTYR	2		58.41	63.22	583.297	583.295
	NVSTGDVNVEMNAAPGVDLTQLLNNMR	1	M11(Oxidation); M26(Oxidation)		62.86		968.798
	AETECQNTEYQQLLDIK	2	C5(Carbamidomethyl)	76.78	60.47	1041.98	1041.98
	VTMQNLNDR	1			59.41		545.768
	ELTTEIDNNIEQISSYK	2		49.69	56.54	998.989	998.988
	VLDELTLTK	2		50.2	49.66	516.301	516.303
	LAADDFR	3		47.17	47.07	404.204	404.203
	SSSSGSVGESSSK	2		45.31	44.57	593.266	593.265
	LASYLDKVR	2		49.65	44.28	532.808	532.809
	IRLENEIQTYR	5		70.04	42.38	717.888	478.928
	KDAEAWFNEK	4		46.19	42.37	413.2	619.295
	DAEAWFNEK	2		37.74	40.56	555.248	555.249
	YENEVALR	2		51.7	39.94	497.253	497.253
	SSSSGSVGESSSKGPR	2		54.41	38.59	499.237	499.238
	NHEEEMKDLR	3	M6(Oxidation)	22.36	31.01	439.535	658.799
	SEITELRR	1			26.77		502.28
	NVQALEIELQSQLALK	1			25.2		899.008
	GSLGGGFSSGGFSGGSFSR	5		112	20.71	854.389	854.394
	LASYLDK	1		39.89		405.224
	SEITELR	1		31.07		424.229
	DYSKYYK	1		19.7		483.731
	IKEWYEK	1		36.99		498.264
	QSVEADINGLR	1		88.4		601.313
	YSSSKHYSSSR	1		26.64		430.202
	NHEEEMKDLR	2		36.91		434.204
	DAEAWFNEKSK	1		28.67		662.81
	QSVEADINGLRR	1		32.41		453.245
	ISSSKGSLGGGFSSGGFSGGSFSR	1		41.52		737.354
	SKELTTEIDNNIEQISSYK	2		71.62		738.037
P39023	60S ribosomal protein L3 OS=Homo sapiens GN=RPL3 PE=1 SV=2 - [RL3_HUMAN]	46.0798	80.988	1036.29	3	30	3	48
	Sequence	# PSMs	Modifications	IonScore CTRL	IonScore METTL8	m/z CTRL	m/z METTL8
	KVACIGAWHPAR	2	C4(Carbamidomethyl)		81.26		683.364
	NNASTDYDLSDK	3		64.8	70.39	671.793	671.79
	TVFAEHISDECK	2	C11(Carbamidomethyl)		68.23		718.33
	VACIGAWHPAR	2	C3(Carbamidomethyl)		67.96		619.315
	LEQQVPVNQVFGQDEMIDVIGVTK	1	M16(Oxidation)		65.98		901.46
	QLEKDFSSMK	2			65.69		606.799
	LEQQVPVNQVFGQDEMIDVIGVTK	1			61.13		1343.69
	ERLEQQVPVNQVFGQDEMIDVIGVTK	1			60.9		991.177
	AGMTHIVR	1			60.81		442.742
	IGQGYLIKDGK	1			59.11		596.339
	ERLEQQVPVNQVFGQDEMIDVIGVTK	1	M18(Oxidation)		51.47		996.51
	QLEKDFSSMK	2	M9(Oxidation)		51.18		614.798
	EVVEAVTIVETPPMVVVGIVGYVETPR	1	M14(Oxidation)		50.76		966.855
	AHLMEIQVNGGTVAEK	1	M4(Oxidation)		50.41		571.625
	KSLLVQTK	1			47.34		458.796
	TVFAEHISDECKR	2	C11(Carbamidomethyl)		47		796.377
	HGSLGFLPR	4		24.33	46.97	492.275	492.276
	KYCQVIR	1	C3(Carbamidomethyl)		42.96		483.763
	AGMTHIVR	2	M3(Oxidation)	22.9	41.18	450.74	450.74
	VIAHTQMR	1			41.05		478.261
	YCQVIR	1	C2(Carbamidomethyl)		37.87		419.715
	FQTMEEK	1			35.81		456.711
	SFPKDDPSKPVHLTAFLGYK	4			35.62		562.551
	FQTMEEKK	1	M4(Oxidation)		34.92		528.755
	KAHLMEIQVNGGTVAEK	1	M5(Oxidation)		33.95		614.324
	FQTMEEKK	1			33.12		520.76
	FIDTTSK	1			32.65		406.214
	EVDRPGSK	1			31.34		444.233
	IGQGYLIK	1			30.6		446.269
	VIAHTQMR	1	M7(Oxidation)		26.15		486.259
	WQDEDGKK	1			24.6		503.236
	AFMGPLKK	1	M3(Oxidation)		24.48		454.258
	SLLVQTKR	1			21.91		472.799
	KAFMGPLK	1	M4(Oxidation)		19.06		454.257
	SINPLGGFVHYGEVTNDFVMLK	1	M20(Oxidation)		17.09		1227.11
	NNASTDYDLSDKSINPLGGFVHYGEVTNDFVMLK	1			15.56		940.948
P10809	60 kDa heat shock protein, mitochondrial OS=Homo sapiens GN=HSPD1 PE=1 SV=2 - [CH60_HUMAN]	61.0164	884.511	1015.01	25	23	30	30
	Sequence	# PSMs	Modifications	IonScore CTRL	IonScore METTL8	m/z CTRL	m/z METTL8
	TALLDAAGVASLLTTAEVVVTEIPK	4		85.79	115.51	1241.7	828.138
	LVQDVANNTNEEAGDGTTTATVLAR	3		18.61	89.78	1280.63	854.088
	TLNDELEIIEGMK	2		85.31	85.91	752.882	752.883
	CEFQDAYVLLSEK	3	C1(Carbamidomethyl)	38.38	76.61	801.378	801.38
	TVIIEQSWGSPK	1			68.79		672.861
	VGGTSDVEVNEK	2		75.79	67.39	617.3	617.301
	IQEIIEQLDVTTSEYEKEK	2		21.1	64.57	765.724	765.725
	AAVEEGIVLGGGCALLR	3	C13(Carbamidomethyl)	70.88	63.38	842.957	842.954
	GVMLAVDAVIAELKK	1	M3(Oxidation)		59.61		524.972
	VGLQVVAVK	2		58.33	54.74	456.796	456.797
	VTDALNATR	2		47.07	53.14	480.759	480.758
	KISSIQSIVPALEIANAHR	3		53.47	51.79	512.547	512.548
	ISSIQSIVPALEIANAHR	2		53.41	50.83	640.363	640.363
	VGEVIVTKDDAMLLK	2		51.8	49.72	544.306	544.308
	VGEVIVTKDDAMLLK	3	M12(Oxidation)	47.29	46.37	549.64	549.639
	TLKIPAMTIAK	2	M7(Oxidation)	37.34	43.35	401.577	401.578
	ALMLQGVDLLADAVAVTMGPK	1	M3(Oxidation)		42.48		710.383
	CEFQDAYVLLSEKK	2	C1(Carbamidomethyl)	57.47	42.07	577.287	577.286
	KPLVIIAEDVDGEALSTLVLNR	2		37.22	38.76	789.117	789.116
	GANPVEIR	1			37.11		428.237
	IPAMTIAK	2	M4(Oxidation)	27.7	31.27	430.75	430.751
	TLNDELEIIEGMKFDR	1			30.82		641.657
	IPAMTIAK	1			27.96		422.751
	LSDGVAVLK	1			25.73		451.271
	TLNDELEIIEGMKFDR	2	M12(Oxidation)	32.4	24.48	646.988	646.987
	NAGVEGSLIVEK	2		32.36	15.38	608.333	608.333
	APGFGDNR	1		24.66		417.2
	IGIEIIKR	1		47.26		471.311
	GYISPYFINTSK	1		53.49		695.357
	CIPALDSLTPANEDQK	1	C1(Carbamidomethyl)	20.6		886.429
	IQEIIEQLDVTTSEYEK	2		46.79		1019.51
	ALMLQGVDLLADAVAVTMGPK	1		81.25		705.05
	IMQSSSEVGYDAMAGDFVNMVEK	1		39.75		836.708
Q12906	Interleukin enhancer-binding factor 3 OS=Homo sapiens GN=ILF3 PE=1 SV=3 - [ILF3_HUMAN]	95.2791	41.52	999.077	3	32	3	46
	Sequence	# PSMs	Modifications	IonScore CTRL	IonScore METTL8	m/z CTRL	m/z METTL8
	VLAGETLSVNDPPDVLDR	2			106.23		955.496
	EDITQSAQHALR	3		21.67	81.68	456.901	684.847
	VLQDMGLPTGAEGR	1	M5(Oxidation)		74.16		730.364
	LFPDTPLALDANK	2			69.83		707.883
	YELISETGGSHDKR	2			65.83		796.387
	AYAALAALEK	2		41.52	63.73	510.791	510.79
	EATDAIGHLDR	1			61.2		599.295
	VLGMDPLPSK	1	M4(Oxidation)		55.77		536.788
	QQREDITQSAQHALR	2			53.63		594.303
	FVMEVEVDGQK	1	M3(Oxidation)		52.17		648.81
	HSSVYPTQEELEAVQNMVSHTER	1			51.69		668.566
	AVSDWIDEQEK	1			49.86		660.308
	LAAFGQLHK	1			49.15		492.785
	LVSQTGPVHAPIFTMSVEVDGNSFEASGPSK	1	M15(Oxidation)		46.97		1068.85
	EKPTTALLDK	1			46.52		558.318
	LNQLKPGLQYK	2			46.2		651.383
	RPMEEDGEEKSPSK	1	M3(Oxidation)		46.07		545.583
	LFPDTPLALDANKK	1			44.48		514.956
	HSSVYPTQEELEAVQNMVSHTER	2	M17(Oxidation)		42.67		672.565
	VLQDMGLPTGAEGR	1			38.01		722.364
	IFVNDDRHVMAK	1	M10(Oxidation)		35.1		487.582
	NPVMELNEK	1			31.76		537.268
	GWPLELLCEK	2	C8(Carbamidomethyl)		31.1		622.821
	VPTWGPLR	2		11.84	30.31	463.266	463.266
	DSSKGEDSAEETEAKPAVVAPAPVVEAVSTPSAAFPSDATAEQGPILTK	1			30.06		1213.85
	SIGTANRPMGAGEALR	1			26.72		534.278
	NTKEPPLSLTIHLTSPVVR	1			25.83		701.404
	SCVIVIR	1	C2(Carbamidomethyl)		25.45		423.747
	EEKAEPPQAMNALMR	1	M10(Oxidation); M14(Oxidation)		22.41		582.943
	SIGTANRPMGAGEALR	1	M9(Oxidation)		21.59		539.609
	SIGTANRPMGAGEALRR	1			19.21		586.311
	HGKNPVMELNEK	1			19.17		465.906
	VLECLASGIVMPDGSGIYDPCEKEATDAIGHLDR	1	C4(Carbamidomethyl); M11(Oxidation); C21(Carbamidomethyl)		18.4		926.937
	AEPPQAMNALMR	1			18.16		664.826
	NPVMELNEK	1	M4(Oxidation)		15.6		545.265
	HGKNPVMELNEK	1	M7(Oxidation)		12.14		471.24
	RPMEEDGEEKSPSK	1			10.39		540.253
	GLKYELISETGGSHDK	1			10.35		578.626
Q9NZI8	Insulin-like growth factor 2 mRNA-binding protein 1 OS=Homo sapiens GN=IGF2BP1 PE=1 SV=2 - [IF2B1_HUMAN]	63.4412	157.129	976.647	8	27	8	37
	Sequence	# PSMs	Modifications	IonScore CTRL	IonScore METTL8	m/z CTRL	m/z METTL8
	TVNELQNLTAAEVVVPR	3		70.27	107.33	618.341	927.009
	QGSPVAAGAPAK	1			84.59		527.289
	DQTPDENDQVIVK	2		16.61	73.59	750.862	750.861
	AISVHSTPEGCSSACK	2	C11(Carbamidomethyl); C15(Carbamidomethyl)		67.85		845.88
	VEQDTETKITISSLQDLTLYNPER	1			62.39		931.811
	LLVPTQYVGAIIGK	3		23.59	62.31	736.448	736.447
	LYIGNLNESVTPADLEK	1			61.29		938.49
	IIGHFYASQMAQR	1	M10(Oxidation)		56.41		513.258
	ITISSLQDLTLYNPER	2			54.84		931.995
	LKEENFFGPK	2			52.53		604.819
	TADEVPLK	2		30.13	46.75	436.739	436.739
	MILEIMHK	2	M6(Oxidation)		41.39		515.775
	AIETFSGK	2		33.14	41.2	426.727	426.726
	SGYAFVDCPDEHWAMK	1	C8(Carbamidomethyl)		41.13		956.896
	KVEQDTETK	1			39.75		539.275
	QQQVDIPLR	2		36.13	39.73	548.809	548.808
	ISYSGQFLVK	1			39.28		571.315
	MVIITGPPEAQFK	2	M1(Oxidation)	42.77	38.4	723.886	723.887
	VSYIPDEQIAQGPENGRR	1			34.29		677.008
	MILEIMHK	1			32.89		507.777
	SGYAFVDCPDEHWAMK	1	C8(Carbamidomethyl); M15(Oxidation)		31.96		643.603
	AEQEIMKK	1	M6(Oxidation)		29.95		496.758
	IRDILAQVK	1			24.86		528.332
	EEVKLETHIR	1			24.78		418.566
	IIGHFYASQMAQR	1			24.34		761.385
	RLEIEHSVPK	1			23.93		604.342
	IAPPETPDSK	1			23.61		527.773
	MILEIMHK	1	M1(Oxidation); M6(Oxidation)		23.33		523.771
	GAIENCCR	1	C6(Carbamidomethyl); C7(Carbamidomethyl)		22.68		490.209
	AEQEIMK	1	M6(Oxidation)		21.62		432.711
	VSYIPDEQIAQGPENGR	1			16.14		936.956
	ILAHNNFVGR	1		29.37		570.816
P11387	DNA topoisomerase 1 OS=Homo sapiens GN=TOP1 PE=1 SV=2 - [TOP1_HUMAN]	90.6689	84.4123	968.561	4	34	5	50
	Sequence	# PSMs	Modifications	IonScore CTRL	IonScore METTL8	m/z CTRL	m/z METTL8
	HLQDLMEGLTAK	2			88.2		678.354
	AGNEKEEGETADTVGCCSLR	1	C16(Carbamidomethyl); C17(Carbamidomethyl)		78.26		728.314
	TYNASITLQQQLK	2			76.11		754.408
	HLQDLMEGLTAK	2	M6(Oxidation)		67.79		686.35
	LEVQATDREENK	2			60		716.359
	IMPEDIIINCSK	2	M2(Oxidation); C10(Carbamidomethyl)		54.04		724.859
	KEQLADAR	1			51.21		465.754
	MLDHEYTTK	1			50.67		569.265
	CDFTQMSQYFK	1	C1(Carbamidomethyl); M6(Oxidation)		49.78		735.805
	YYNKVPVEK	1			49.52		570.309
	CDFTQMSQYFK	1	C1(Carbamidomethyl)		48.83		727.807
	EMTNEEKNIITNLSK	1	M2(Oxidation)		48.71		593.964
	ELTAPDENIPAK	2			48.38		649.336
	DEDDADYKPK	2		42.76	47.39	598.259	598.259
	EMTNEEKNIITNLSK	1			46.38		588.633
	LNTGILNK	1			46.13		436.763
	QPEDDLFDRLNTGILNK	1			45.12		663.337
	MLDHEYTTK	1	M1(Oxidation)		43.83		577.265
	AVAILCNHQR	1	C6(Carbamidomethyl)		43.41		591.312
	IANFKIEPPGLFR	1			42.41		501.289
	LEEQLMK	1			36.92		445.736
	NLQLFMENKQPEDDLFDR	1			36.59		751.36
	NIITNLSK	1			36.24		451.769
	AEEVATFFAK	2		31.69	34.26	556.783	556.784
	GPVFAPPYEPLPENVK	2			32.92		877.462
	YIMLNPSSR	1			32.84		540.778
	EQLADARR	1			31.73		479.757
	NLQLFMENK	1			31.67		568.792
	RPRDEDDADYKPK	4		30.81	31.59	401.947	401.947
	IKEENEK	1			29.57		445.235
	NLQLFMENKQPEDDLFDR	1	M6(Oxidation)		29.32		756.691
	SMMNLQTK	1	M3(Oxidation)		27.74		484.73
	AVALYFIDK	2		34.11	27.49	520.294	520.295
	SMMNLQTK	1			26.62		476.733
	LNYLDPR	1			26.59		445.74
	ITVAWCK	1	C6(Carbamidomethyl)		25.64		439.233
	WWEEERYPEGIK	1			21.87		541.26
	VPSPPPGHK	1			21.71		458.256
	IMPEDIIINCSK	1	C10(Carbamidomethyl)		20.75		716.86
	DWQKYETAR	1			20.56		598.788
	WGVPIEK	1			20.02		414.733
	NLQLFMENK	1	M6(Oxidation)		10.75		576.79
Q13310	Polyadenylate-binding protein 4 OS=Homo sapiens GN=PABPC4 PE=1 SV=1 - [PABP4_HUMAN]	70.7381	48.8191	966.826	4	30	5	40
	Sequence	# PSMs	Modifications	IonScore CTRL	IonScore METTL8	m/z CTRL	m/z METTL8
	ALYDTFSAFGNILSCK	1	C15(Carbamidomethyl)		106.62		903.939
	IVGSKPLYVALAQR	2			71.75		757.955
	ITGMLLEIDNSELLHMLESPESLR	1	M4(Oxidation); M16(Oxidation)		67.75		924.797
	EFSPFGSITSAK	2		16.12	63.5	635.818	635.819
	RSLGYAYVNFQQPADAER	1			61.09		695.675
	SLGYAYVNFQQPADAER	2			54.22		643.643
	SGVGNVFIK	1			53.57		460.764
	SKGFGFVCFSSPEEATK	2	C8(Carbamidomethyl)		52.51		626.629
	GYAFVHFETQEAADKAIEK	1			52.3		718.687
	ALDTMNFDVIK	1			49.97		633.823
	GFGFVCFSSPEEATK	2	C6(Carbamidomethyl)	31.64	49.45	831.875	831.876
	FSPAGPVLSIR	1			48.8		572.329
	NLDDTIDDEK	1			47.28		589.266
	EFTNVYIK	1			45.85		507.269
	GFGFVSYEKHEDANK	2			44.94		576.606
	LFPLIQTMHSNLAGK	2	M8(Oxidation)		43.94		843.455
	SKVDEAVAVLQAHHAK	1			43.6		426.487
	GYAFVHFETQEAADK	2			42.35		571.602
	LFPLIQTMHSNLAGK	1			42.02		557.308
	AKEFTNVYIK	4		19.75	40.92	404.892	606.834
	KAHLTNQYMQR	2			40.59		695.357
	VDEAVAVLQAHHAK	1			37.5		496.603
	GFGFVSYEK	1			35.05		517.253
	EREAELGAK	1			33.1		501.764
	VMLEDGR	1			29.67		410.204
	IMWSQR	1			26.62		410.71
	SPHPAIQPLQAPQPAVHVQGQEPLTASMLAAAPPQEQK	1	M28(Oxidation)		25.84		995.519
	KSGVGNVFIK	1			24.31		524.81
	AVEEMNGK	1			24.3		439.208
	AVTEMNGR	1	M5(Oxidation)		24.09		447.212
	IMWSQR	1	M2(Oxidation)		21.17		418.707
	AHLTNQYMQR	1			18.23		421.208
	ALDTMNFDVIK	1	M5(Oxidation)	36.27		641.82
Q00839	Heterogeneous nuclear ribonucleoprotein U OS=Homo sapiens GN=HNRNPU PE=1 SV=6 - [HNRPU_HUMAN]	90.528	350.937	945.577	19	29	22	43
	Sequence	# PSMs	Modifications	IonScore CTRL	IonScore METTL8	m/z CTRL	m/z METTL8
	SSGPTSLFAVTVAPPGAR	4		73.45	105.87	857.956	857.959
	NGQDLGVAFK	2		70.76	75.09	524.775	524.774
	GYFEYIEENKYSR	3		40.1	69.06	566.598	849.393
	NFILDQTNVSAAAQR	2		56.04	66.78	549.953	549.954
	RNFILDQTNVSAAAQR	1			64.04		601.987
	YNILGTNTIMDK	2	M10(Oxidation)	35.75	63.36	699.851	699.85
	QMADTGKLNTLLQR	1			57.93		530.287
	YNILGTNTIMDK	2		14.63	54.89	691.853	691.854
	LNTLLQR	2		48.38	48.83	429.263	429.263
	AEVEGKDLPEHAVLK	4		17.74	47.99	545.63	545.63
	HAAENPGKYNILGTNTIMDK	1			47.93		547.526
	VSELKEELK	2		48.82	46.33	537.806	537.805
	KMCLFAGFQR	2	M2(Oxidation); C3(Carbamidomethyl)	24.97	46.08	425.21	425.21
	KMCLFAGFQR	2	C3(Carbamidomethyl)		43.93		419.879
	LLEQYKEESK	2		39.97	42.68	422.891	422.89
	VTEKIPVR	1			42.49		471.293
	QMADTGKLNTLLQR	2	M2(Oxidation)	45.9	42.48	535.619	535.619
	EKPYFPIPEEYTFIQNVPLEDR	3		41.74	41.58	908.79	908.789
	KAEGGGGGGRPGAPAAGDGK	2		19.56	41.51	556.28	556.281
	EKPYFPIPEEYTFIQNVPLEDRVR	1			40.62		745.636
	HAAENPGKYNILGTNTIMDK	4	M18(Oxidation)	21.74	39.9	735.032	735.032
	GYFEYIEENK	1			37		646.295
	MMVAGFK	1	M1(Oxidation)		35.72		400.195
	MCLFAGFQR	1	C2(Carbamidomethyl)		35.37		565.268
	MCLFAGFQR	2	M1(Oxidation); C2(Carbamidomethyl)	35.2	34.23	573.265	573.265
	KDCEVVMMIGLPGAGK	1	C3(Carbamidomethyl)		33.15		568.955
	KDCEVVMMIGLPGAGK	1	C3(Carbamidomethyl); M7(Oxidation); M8(Oxidation)		29.11		579.618
	GKVCFEMK	1	C4(Carbamidomethyl); M7(Oxidation)		28.71		507.742
	MMVAGFKK	1	M2(Oxidation)		28.49		464.243
	AEGGGGGGRPGAPAAGDGKTEQK	2			28.14		507
	DEDYKQR	2		31.15	27.88	477.22	477.219
	DLPEHAVLK	2		15.92	26.9	511.288	511.288
	GLKAELMER	1	M7(Oxidation)		23.57		531.785
	LQAALDDEEAGGRPAMEPGNGSLDLGGDSAGR	1	M16(Oxidation)		21.47		1048.15
	VCFEMK	2	C2(Carbamidomethyl)	10.24	10.15	407.185	407.185
	KAVVVCPK	1	C6(Carbamidomethyl)	23.27		450.77
P68363	Tubulin alpha-1B chain OS=Homo sapiens GN=TUBA1B PE=1 SV=1 - [TBA1B_HUMAN]	50.1196	995.37	945.454	19	20	32	35
	Sequence	# PSMs	Modifications	IonScore CTRL	IonScore METTL8	m/z CTRL	m/z METTL8
	AVCMLSNTTAIAEAWAR	4	C3(Carbamidomethyl)	62.43	107.94	622.306	932.956
	AVCMLSNTTAIAEAWAR	3	C3(Carbamidomethyl); M4(Oxidation)	50.91	85.53	940.949	940.954
	AVFVDLEPTVIDEVR	4		80.55	77.97	851.456	851.455
	AYHEQLSVAEITNACFEPANQMVK	2	C15(Carbamidomethyl)	56.95	74.84	917.433	917.435
	TIGGGDDSFNTFFSETGAGK	4		142.86	72.5	1004.45	1004.45
	SIQFVDWCPTGFK	2	C8(Carbamidomethyl)	28.09	68.08	792.879	792.879
	IHFPLATYAPVISAEK	9		57.38	59.96	878.985	878.986
	YMACCLLYR	2	C4(Carbamidomethyl); C5(Carbamidomethyl)	55.61	55.18	625.28	625.279
	LDHKFDLMYAK	2	M8(Oxidation)	49.93	54.44	466.236	466.236
	EIIDLVLDR	2		52.6	50.24	543.315	543.314
	QLFHPEQLITGKEDAANNYAR	2		58.37	49.85	604.557	604.557
	YMACCLLYR	2	M2(Oxidation); C4(Carbamidomethyl); C5(Carbamidomethyl)	60.5	48.56	633.277	633.278
	VGINYQPPTVVPGGDLAK	3		22.45	45.3	912.997	609.001
	LSVDYGKK	2		40.79	39.02	455.257	455.256
	DVNAAIATIK	2		35.89	36.78	508.294	508.293
	AYHEQLSVAEITNACFEPANQMVK	2	C15(Carbamidomethyl); M22(Oxidation)	22.75	35.43	922.766	922.765
	LISQIVSSITASLR	2			34.34		744.443
	EIIDLVLDRIR	1			32.06		452.273
	AFVHWYVGEGMEEGEFSEAR	2		68.93	30.37	777.344	777.341
	QLFHPEQLITGK	4		25.88	30.35	470.929	470.929
	FDLMYAK	1			25.99		444.22
	NLDIERPTYTNLNR	3		23.59	21.9	573.632	573.633
	RNLDIERPTYTNLNR	1			13.71		625.666
	LDHKFDLMYAK	2		18.33	12.5	460.904	460.904
	FDLMYAK	1	M4(Oxidation)	34.11		452.218
	EDAANNYAR	1		78.92		512.23
	FDGALNVDLTEFQTNLVPYPR	2		84.21		1205.11
P36578	60S ribosomal protein L4 OS=Homo sapiens GN=RPL4 PE=1 SV=5 - [RL4_HUMAN]	47.6674	130.929	942.383	4	26	4	35
	Sequence	# PSMs	Modifications	IonScore CTRL	IonScore METTL8	m/z CTRL	m/z METTL8
	VDKAAAAAAALQAK	2			92.74		649.873
	QPYAVSELAGHQTSAESWGTGR	3		39.07	65.65	778.036	778.036
	YAICSALAASALPALVMSK	2	C4(Carbamidomethyl); M17(Oxidation)		65.32		977.013
	KLDELYGTWR	2			61.71		640.835
	SDEKAAVAGK	1			60.6		488.259
	AAAAAAALQAK	2		54.97	60.26	478.78	478.779
	NNRQPYAVSELAGHQTSAESWGTGR	2			57.19		906.098
	IEEVPELPLVVEDK	1			56.58		804.94
	GPCIIYNEDNGIIK	1	C3(Carbamidomethyl)		55.9		803.399
	LDELYGTWR	1			51.72		576.787
	RGPCIIYNEDNGIIK	2	C4(Carbamidomethyl)		51.43		587.97
	APIRPDIVNFVHTNLR	2			49.32		621.351
	EAVLLLKK	1			48.87		457.308
	NIPGITLLNVSK	2		61.93	48.81	634.883	634.883
	SGQGAFGNMCR	1	C10(Carbamidomethyl)		47.61		592.751
	IEEVPELPLVVEDKVEGYK	1			44.44		729.059
	FCIWTESAFR	2	C2(Carbamidomethyl)	29.11	44.15	658.809	658.809
	SNYNLPMHK	1	M7(Oxidation)		43.79		560.267
	TKEAVLLLK	1			43.26		507.832
	MINTDLSR	1			42.58		475.243
	APIRPDIVNFVHTNLRK	1			38.36		664.05
	QKKPLVGK	1			33.73		449.297
	MINTDLSR	1	M1(Oxidation)		32.76		483.239
	KVYASQR	1			31.82		426.24
	SGQGAFGNMCR	1	M9(Oxidation); C10(Carbamidomethyl)		30.18		600.747
	AWNDIKK	1			29.58		437.744
	NVTLPAVFK	1			22.48		494.794
	ILKSPEIQR	1			11.58		542.329
P23396	40S ribosomal protein S3 OS=Homo sapiens GN=RPS3 PE=1 SV=2 - [RS3_HUMAN]	26.6714	118.775	922.252	7	23	7	46
	Sequence	# PSMs	Modifications	IonScore CTRL	IonScore METTL8	m/z CTRL	m/z METTL8
	ELAEDGYSGVEVR	4			70.79		712.337
	FGFPEGSVELYAEK	1			70.45		786.882
	FVDGLMIHSGDPVNYYVDTAVR	3		36.36	62.16	823.403	823.402
	RFGFPEGSVELYAEK	1			58.58		576.958
	GLCAIAQAESLR	3	C3(Carbamidomethyl)	46.7	57.67	644.837	644.838
	IMLPWDPTGK	2	M2(Oxidation)		56.25		587.302
	VKIMLPWDPTGK	2	M4(Oxidation)		52.24		467.593
	TQNVLGEK	1			50.72		444.744
	KPLPDHVSIVEPKDEILPTTPISEQK	7			47.7		728.401
	GCEVVVSGK	1	C2(Carbamidomethyl)		45.4		467.737
	AELNEFLTR	2		37.33	45.01	546.788	546.787
	KFVADGIFK	3		33.26	43.66	512.795	512.794
	ELTAVVQKR	1			40.54		522.315
	IMLPWDPTGK	1			36.29		579.305
	FIMESGAK	1	M3(Oxidation)		33.99		449.72
	KPLPDHVSIVEPK	3			33.4		486.948
	ACYGVLR	1	C2(Carbamidomethyl)		32.76		419.715
	FVDGLMIHSGDPVNYYVDTAVR	1	M6(Oxidation)		32.66		828.735
	TEIIILATR	2		28.68	31	515.319	515.32
	GGKPEPPAMPQPVPTA	3	M9(Oxidation)		29.75		795.402
	FVADGIFK	2		31.05	29.65	448.747	448.748
	RACYGVLR	1	C3(Carbamidomethyl)		26.24		497.766
	FGFPEGSVELYAEKVATR	1			25.94		667.343
	FIMESGAK	2		24.19	25.1	441.722	441.722
	VTPTRTEIIILATR	1			15.53		528.654
	GGKPEPPAMPQPVPTA	2			15.33		787.406
	SMKFVDGLMIHSGDPVNYYVDTAVR	1	M2(Oxidation); M9(Oxidation)		14.66		712.34
P06748	Nucleophosmin OS=Homo sapiens GN=NPM1 PE=1 SV=2 - [NPM_HUMAN]	32.5548	96.9556	917.075	3	19	3	36
	Sequence	# PSMs	Modifications	IonScore CTRL	IonScore METTL8	m/z CTRL	m/z METTL8
	VDNDENEHQLSLR	3		45.52	109.37	523.582	784.867
	MSVQPTVSLGGFEITPPVVLR	1	M1(Oxidation)		90.35		1122.11
	VKLAADEDDDDDDEEDDDEDDDDDDFDDEEAEEK	1			78.76		1317.46
	DELHIVEAEAMNYEGSPIK	3		59.74	76.76	715.677	715.678
	GPSSVEDIKAK	2		34.27	72.86	565.806	565.806
	MSVQPTVSLGGFEITPPVVLR	1			70		1114.11
	DELHIVEAEAMNYEGSPIK	1	M11(Oxidation)		58.57		721.01
	MTDQEAIQDLWQWR	2	M1(Oxidation)		56.09		612.617
	TVSLGAGAKDELHIVEAEAMNYEGSPIK	4	M20(Oxidation)		50.97		982.49
	MTDQEAIQDLWQWR	2			50.09		910.424
	SKGQESFK	1			47.54		455.735
	MTDQEAIQDLWQWRK	1	M1(Oxidation)		46.93		655.316
	GPSSVEDIK	1			46.37		466.241
	MTDQEAIQDLWQWRK	2			45.06		649.983
	MQASIEK	1			43.85		403.708
	AKMQASIEK	1	M3(Oxidation)		43.77		511.271
	LLSISGKR	1			43.68		437.279
	TVSLGAGAKDELHIVEAEAMNYEGSPIK	4			43.15		733.12
	TVSLGAGAK	1			41.95		402.236
	MQASIEK	1	M1(Oxidation)		39.43		411.705
	SAPGGGSKVPQK	1			35.7		556.807
	SIRDTPAK	1			24.59		444.25
	SNQNGKDSKPSSTPR	1			23.07		401.452
	GQESFKK	1			22.62		412.219
	DYHFKVDNDENEHQLSLR	1			22.59		565.517
P63244	Guanine nucleotide-binding protein subunit beta-2-like 1 OS=Homo sapiens GN=GNB2L1 PE=1 SV=3 - [GBLP_HUMAN]	35.0546	300.334	901.352	10	21	11	33
	Sequence	# PSMs	Modifications	IonScore CTRL	IonScore METTL8	m/z CTRL	m/z METTL8
	HLYTLDGGDIINALCFSPNR	4	C15(Carbamidomethyl)	65.16	134.44	759.377	1138.56
	DGQAMLWDLNEGK	1	M5(Oxidation)		74.82		746.84
	IIVDELKQEVISTSSK	4		76.44	73.33	895	597.003
	GHNGWVTQIATTPQFPDMILSASR	1	M18(Oxidation)		70.55		881.771
	DVLSVAFSSDNR	4		31.63	64.2	655.326	655.321
	LWDLTTGTTTR	2		38.94	62.52	632.83	632.829
	GHNGWVTQIATTPQFPDMILSASR	1			56.69		876.441
	DGQAMLWDLNEGK	1			56.43		738.843
	LTRDETNYGIPQR	2			56.15		781.899
	DETNYGIPQR	2		45.61	52.8	596.783	596.782
	YTVQDESHSEWVSCVR	4	C14(Carbamidomethyl)	38.1	45.04	661.295	661.294
	QEVISTSSK	1			44.66		489.76
	YWLCAATGPSIK	1	C4(Carbamidomethyl)		43.69		683.845
	LKTNHIGHTGYLNTVTVSPDGSLCASGGK	1	C24(Carbamidomethyl)		40.17		746.876
	DKTIIMWK	1			38.76		517.789
	TNHIGHTGYLNTVTVSPDGSLCASGGK	2	C22(Carbamidomethyl)		38.29		686.582
	VWNLANCK	2	C7(Carbamidomethyl)	33.53	34.77	502.752	502.752
	VWQVTIGTR	3		34.36	33.69	530.302	530.301
	AEPPQCTSLAWSADGQTLFAGYTDNLVR	2	C6(Carbamidomethyl)	55.92	28.53	1023.49	1023.49
	IWDLEGK	1			27.51		430.729
	TIIMWK	1	M4(Oxidation)		23.15		404.225
	IIVDELK	2		17.23	17.35	415.255	415.255
	LWDLTTGTTTRR	1			13.92		474.256
Q92841	Probable ATP-dependent RNA helicase DDX17 OS=Homo sapiens GN=DDX17 PE=1 SV=2 - [DDX17_HUMAN]	80.222	401.532	898.892	14	28	17	38
	Sequence	# PSMs	Modifications	IonScore CTRL	IonScore METTL8	m/z CTRL	m/z METTL8
	SSQSSSQQFSGIGR	2		74.4	85.56	728.344	728.342
	ELAQQVQQVADDYGK	2		77.09	84.98	846.413	846.414
	FVINYDYPNSSEDYVHR	1			80.09		706.657
	DMVGIAQTGSGK	2	M2(Oxidation)	52.17	69.58	590.286	590.289
	DMVGIAQTGSGK	1			66.52		582.29
	QTLMWSATWPK	1			64.81		674.84
	QTLMWSATWPK	1	M4(Oxidation)		63.45		682.837
	GDGPICLVLAPTR	2	C6(Carbamidomethyl)	47.32	62.57	684.869	684.869
	MLDMGFEPQIR	2		24.46	61.61	668.823	668.823
	MLDMGFEPQIR	4	M1(Oxidation)	47.72	56.4	676.818	676.819
	APILIATDVASR	2		55.59	47.97	613.859	613.86
	NFYVEHPEVAR	2			46.73		680.833
	QLAEDFLR	1			46.66		496.264
	LIQLMEEIMAEKENK	1			46.37		606.982
	LIDFLESGK	2		50.61	46.1	511.282	511.283
	SGKAPILIATDVASR	1			45.51		500.292
	MLDMGFEPQIR	2	M1(Oxidation); M4(Oxidation)	28.57	45.08	684.817	684.816
	STCIYGGAPK	2	C3(Carbamidomethyl)	40.39	43.12	527.255	527.254
	GTAYTFFTPGNLK	2		18.5	41.93	708.861	708.86
	GLDVEDVK	2		36.03	41.4	437.729	437.73
	LMQLVDHR	1	M2(Oxidation)		36.86		514.274
	SQPERDWVLNEFR	1			33.65		559.276
	DWVLNEFR	2		13.21	31.04	539.77	539.77
	TLAYLLPAIVHINHQPYLER	2			30.09		591.081
	LTPYEVDELRR	3		12.56	29.24	464.25	695.87
	RCDDLTR	1	C2(Carbamidomethyl)		28.89		468.222
	WDLSELPKFEK	1			24.46		464.579
	KWDLSELPK	1			19.65		558.306
	TTSSANNPNLMYQDECDRR	1	M11(Oxidation); C16(Carbamidomethyl)		19.59		763.326
	DGWPAMCIHGDK	1	C7(Carbamidomethyl)		18.82		462.868
	LIQLMEEIMAEKENK	1	M9(Oxidation)		18.58		612.314
	TIIFVETK	1			17.96		475.781
	KIVDQIRPDR	2		13.01	17.63	413.912	413.912
	LIQLMEEIMAEKENK	1	M5(Oxidation); M9(Oxidation)		16.77		617.647
	VLEEANQAINPK	1		82.08		663.357
A0AVF1	Tetratricopeptide repeat protein 26 OS=Homo sapiens GN=TTC26 PE=2 SV=1 - [TTC26_HUMAN]	64.1364	328.87	897.744	13	19	17	24
	Sequence	# PSMs	Modifications	IonScore CTRL	IonScore METTL8	m/z CTRL	m/z METTL8
	AATGNTSEGEEAFLLIQSEK	2			129.89		1048.01
	DFTGAITLLEFKR	2			91.52		755.916
	QDDVQEAYNLIK	2		31.95	86.85	718.355	718.356
	SLMDNASSSFEFAK	2	M3(Oxidation)	12.42	86.68	775.34	775.344
	SLMDNASSSFEFAK	2		11.43	82.49	767.351	767.347
	STGNTQVEYMIR	2		78.61	80.19	699.836	699.836
	STGNTQVEYMIR	2	M10(Oxidation)	58.67	70.18	707.835	707.835
	GVVNAALGQEMGSR	2		54.59	56.97	694.854	694.852
	QFDDVLIYLNSFK	1			55.02		801.414
	SHYQEAIDIYKR	2		48.31	53.32	508.26	508.259
	SYFYNDDIFNFNYAQAK	1			51.35		1060.47
	QAEAAGFK	2		26.52	51.08	411.212	411.212
	GGEGALQVLPPLVDVIPEAR	2		43.27	47.53	1015.57	1015.57
	LNLVIYYLR	1			41.93		583.85
	AFDVLER	2		25.6	41.92	425.227	425.227
	MGQFYYSAK	2		50.02	38.2	547.752	547.753
	HNLVVFR	2		25.29	37.42	442.758	442.757
	LAWELYLK	1			36.91		518.297
	GVVNAALGQEMGSR	2	M11(Oxidation)	13.37	35.09	702.849	702.846
	EVLHLLR	2		35.06	26.39	440.275	440.275
	GACVGIFQMIIAGREPK	1	C3(Carbamidomethyl); M9(Oxidation)		21.17		621.657
	GVVNAALGQEMGSRDHMK	1	M11(Oxidation); M17(Oxidation)		10.74		644.64
	MGQFYYSAK	1	M1(Oxidation)	50.6		555.749
	LDPNPEYWEGKR	1		30.1		501.913
	DLEPTTPQEYILK	1		24.28		773.903
O15042	U2 snRNP-associated SURP motif-containing protein OS=Homo sapiens GN=U2SURP PE=1 SV=2 - [SR140_HUMAN]	118.219	778.169	882.558	31	34	38	48
	Sequence	# PSMs	Modifications	IonScore CTRL	IonScore METTL8	m/z CTRL	m/z METTL8
	LYLVSDVLYNSSAK	2		72.14	84.76	786.42	786.419
	VAPSKWEAVDESELEAQAVTTSK	2		79.86	69.29	825.747	825.746
	LCQIFSDLNATYR	2	C2(Carbamidomethyl)	64.32	65.77	800.892	800.891
	EGPMFEAMIMNR	1			57.88		713.32
	LYSILQGDSPTKWR	2		19.44	54.85	555.3	555.299
	SSDVHSSGSSDAHMDASGPSDSDMPSR	2	M14(Oxidation); M24(Oxidation)		51.98		685.27
	KPGQSFQEQVEHYR	2		53.23	51.65	578.286	578.284
	YSEMSEEKR	1	M4(Oxidation)		51.07		587.756
	NCGFVAFMNR	2	C2(Carbamidomethyl)	37.51	49.5	608.273	608.273
	VANASYYR	2		58.24	48.87	472.235	472.236
	FLFENQTPAHVYYR	3		35.37	45.31	595.629	892.946
	GGVVNAAKEEHETDEK	2		53.37	44.53	571.608	571.608
	FQDELESGK	2		54.96	43.21	526.748	526.747
	FQDELESGKRPK	3		37.59	41.91	478.584	478.584
	TIQGHLQSENFK	3		44.46	41.78	701.358	467.908
	NCGFVAFMNR	2	C2(Carbamidomethyl); M8(Oxidation)	15.87	40.52	616.272	616.27
	LKNPNAPMLPPPK	4	M8(Oxidation)	45.8	40.48	478.271	478.271
	NLLALIHR	3		37.47	39.8	475.301	475.301
	MIEFVVR	2		39.48	39.48	447.249	447.25
	SNLELFKEELK	3		64.76	38.21	675.369	450.582
	KPGQSFQEQVEHYRDK	3		18.48	37.16	494.746	494.744
	YSEMSEEKR	2		42.83	34.55	579.759	579.758
	NKEDFEK	1			32.34		455.22
	FEPPQSDSDGQR	2		50.3	31.08	681.8	681.8
	NPPNQSSNERPPSLLVIETK	2		24.73	31.03	740.724	740.724
	EINNPMFR	2		16.68	29.87	510.75	510.749
	MIMSFEMK	1			29.03		508.735
[truncated: 9,431 more rows]
